# Supplementary material for: (Z)-Amino­(2-methyl-3-oxoisoindolin-1-yl­idene)acetonitrile
Source: Acta Crystallogr Sect E Struct Rep Online. 2009 Nov 7;65(Pt 12):o3024. doi: 10.1107/S1600536809045681 (PMC2971748; doi:10.1107/S1600536809045681)
Supplement: Supplementary file 1 [file e-65-o3024-sup1.cif]

##############################################################################
###                                                                        ###
###        Electronic paper (Acta Crystallographica Section E)             ###
###                                                                        ###
##############################################################################
#                                                                            #
# This CIF contains the data in a paper accepted for publication in Acta     #
# Crystallographica Section E. It conforms to the requirements of Notes      #
# for Authors for Section E, and has been peer reviewed under the auspices   #
# of the IUCr Commission on Journals.                                        #
#                                                                            #
# Full details of the Crystallographic Information File format               #
# are given in the paper "The Crystallographic Information File (CIF):       #
# a New Standard Archive File for Crystallography" by S. R. Hall, F. H.      #
# Allen and I. D. Brown [Acta Cryst. (1991), A47, 655-685].                  #
#                                                                            #
# The current version of the core CIF dictionary is obtainable from          #
# ftp://ftp.iucr.org/pub/cif_core.dic. The current version number is 2.4.    #
#                                                                            #
# Software is freely available for graphical display of the structure(s) in  #
# this CIF.  For information consult the CIF home page http://www.iucr.org/  #
# cif/home.html                                                              #
#                                                                            #
# This file may be used for bona fide research purposes within the           #
# scientific community so long as proper attribution is given to the journal # 
# article from which it was obtained.                                        #
#                                                                            #
##############################################################################
                                             
data_I
_audit_creation_method     SHELXL-97
_chemical_name_systematic
;
(<i>Z</i>)-Amino(2-methyl-3-oxoisoindolin-1-ylidene)acetonitrile
;
_chemical_name_common     ?
_chemical_formula_moiety     'C11 H9 N3 O'
_chemical_formula_sum     'C11 H9 N3 O'
_chemical_formula_iupac     'C11 H9 N3 O'
_chemical_formula_weight     199.21
_chemical_melting_point     ?
_symmetry_cell_setting     triclinic
_symmetry_space_group_name_H-M     'P -1'
_symmetry_space_group_name_Hall     '-P 1'
loop_
    _symmetry_equiv_pos_as_xyz
    'x, y, z'
    '-x, -y, -z'
_cell_length_a     8.5021(7)
_cell_length_b     8.5080(6)
_cell_length_c     14.0412(11)
_cell_angle_alpha     80.741(5)
_cell_angle_beta     80.797(5)
_cell_angle_gamma     68.329(4)
_cell_volume     925.98(12)
_cell_formula_units_Z     4
_cell_measurement_reflns_used     5592
_cell_measurement_theta_min     2.5
_cell_measurement_theta_max     27.8
_cell_measurement_temperature     298(2)
_exptl_crystal_description     block
_exptl_crystal_colour     yellow
_exptl_crystal_size_max     0.44
_exptl_crystal_size_mid     0.30
_exptl_crystal_size_min     0.24
_exptl_crystal_density_diffrn     1.429
_exptl_crystal_density_meas     ?
_exptl_crystal_density_method     'not measured'
_exptl_crystal_F_000     416
_exptl_absorpt_coefficient_mu     0.097
_exptl_absorpt_correction_type     none
_exptl_absorpt_correction_T_min     0.9588
_exptl_absorpt_correction_T_max     0.9772
_diffrn_ambient_temperature     298(2)
_diffrn_radiation_type     MoK\a
_diffrn_radiation_wavelength     0.71073
_diffrn_radiation_monochromator     graphite
_diffrn_measurement_device_type     'Bruker SMART APEXII'
_diffrn_measurement_device     '\k-geometry diffractometer'
_diffrn_measurement_method     'CCD scan'
_diffrn_detector_area_resol_mean     ?
_diffrn_reflns_number     13710
_diffrn_reflns_av_R_equivalents     0.0948
_diffrn_reflns_av_sigmaI/netI     0.0721
_diffrn_reflns_theta_min     2.59
_diffrn_reflns_theta_max     28.38
_diffrn_reflns_theta_full     28.38
_diffrn_measured_fraction_theta_max     0.981
_diffrn_measured_fraction_theta_full     0.981
_diffrn_reflns_limit_h_min     -11
_diffrn_reflns_limit_h_max     11
_diffrn_reflns_limit_k_min     -11
_diffrn_reflns_limit_k_max     11
_diffrn_reflns_limit_l_min     -18
_diffrn_reflns_limit_l_max     18
_diffrn_standards_number     ?
_diffrn_standards_interval_count     ?
_diffrn_standards_interval_time     ?
_diffrn_standards_decay_%     ?
_refine_special_details
;
Refinement of <i>F</i>^2^ against ALL reflections. The weighted <i>R</i>-factor
<i>wR</i> and goodness of fit <i>S</i> are based on <i>F</i>^2^, conventional
<i>R</i>-factors <i>R</i> are based on <i>F</i>, with <i>F</i> set to zero for
negative <i>F</i>^2^. The threshold expression of <i>F</i>^2^ >
\s(<i>F</i>^2^) is used only for calculating <i>R</i>-factors(gt) <i>etc</i>.
and is not relevant to the choice of reflections for refinement.
<i>R</i>-factors based on <i>F</i>^2^ are statistically about twice as large
as those based on <i>F</i>, and <i>R</i>- factors based on ALL data will be
even larger.
;
_reflns_number_total     4570
_reflns_number_gt     3668
_reflns_threshold_expression     I>2\s(I)
_refine_ls_structure_factor_coef     Fsqd
_refine_ls_matrix_type     full
_refine_ls_R_factor_all     0.0600
_refine_ls_R_factor_gt     0.0474
_refine_ls_wR_factor_ref     0.1141
_refine_ls_wR_factor_obs     0.1088
_refine_ls_goodness_of_fit_ref     0.973
_refine_ls_restrained_S_all     0.973
_refine_ls_number_reflns     4570
_refine_ls_number_parameters     274
_refine_ls_number_restraints     0
_refine_ls_hydrogen_treatment     constr
_refine_ls_weighting_scheme     calc
_refine_ls_weighting_details
                 'calc w=1/[\s^2^(Fo^2^)+(0.0637P)^2^] where P=(Fo^2^+2Fc^2^)/3'
_atom_sites_solution_hydrogens     geom
_atom_sites_solution_primary     direct
_atom_sites_solution_secondary     difmap
_refine_ls_shift/su_max     0.001
_refine_ls_shift/su_mean     0.000
_refine_diff_density_max     0.240
_refine_diff_density_min     -0.291
_refine_ls_extinction_method     none
_refine_ls_extinction_coef     ?
loop_
    _atom_type_symbol
    _atom_type_description
    _atom_type_scat_dispersion_real
    _atom_type_scat_dispersion_imag
    _atom_type_scat_source
    'C' 'C' 0.0033 0.0016
                         'International Tables Vol C Tables 4.2.6.8 and 6.1.1.4'
    'H' 'H' 0.0000 0.0000
                         'International Tables Vol C Tables 4.2.6.8 and 6.1.1.4'
    'N' 'N' 0.0061 0.0033
                         'International Tables Vol C Tables 4.2.6.8 and 6.1.1.4'
    'O' 'O' 0.0106 0.0060
                         'International Tables Vol C Tables 4.2.6.8 and 6.1.1.4'
_computing_data_collection     'APEX2 (Bruker, 2006)'
_computing_cell_refinement     'SAINT (Bruker, 2006)'
_computing_data_reduction     'SAINT (Bruker, 2006)'
_computing_structure_solution     'SIR97 (Altomare <i>et al.</i>,  1999)'
_computing_structure_refinement     'SHELXL97 (Sheldrick, 2008)'
_computing_molecular_graphics     'PLATON (Spek, 2009)'
_computing_publication_material     'PLATON (Spek, 2009)'
loop_
    _atom_site_type_symbol
    _atom_site_label
    _atom_site_fract_x
    _atom_site_fract_y
    _atom_site_fract_z
    _atom_site_U_iso_or_equiv
    _atom_site_adp_type
    _atom_site_calc_flag
    _atom_site_refinement_flags
    _atom_site_occupancy
    _atom_site_disorder_assembly
    _atom_site_disorder_group
    C C1A 0.2396(3) 0.2747(2) 0.03598(13) 0.0253(4) Uani d . 1 . .
    C C2A 0.0717(3) 0.2796(3) 0.05168(15) 0.0336(5) Uani d . 1 . .
    H H2A 0.0273 0.2403 0.0079 0.040 Uiso calc R 1 . .
    C C3A -0.0270(3) 0.3451(3) 0.13471(15) 0.0383(5) Uani d . 1 . .
    H H3A -0.1390 0.3487 0.1464 0.046 Uiso calc R 1 . .
    C C4A 0.0353(3) 0.4049(3) 0.20035(15) 0.0368(5) Uani d . 1 . .
    H H4A -0.0345 0.4474 0.2554 0.044 Uiso calc R 1 . .
    C C5A 0.2019(3) 0.4024(2) 0.18496(14) 0.0331(4) Uani d . 1 . .
    H H5A 0.2454 0.4423 0.2289 0.040 Uiso calc R 1 . .
    C C6A 0.3004(3) 0.3385(2) 0.10205(13) 0.0269(4) Uani d . 1 . .
    C C7A 0.4779(3) 0.3235(2) 0.06796(13) 0.0270(4) Uani d . 1 . .
    N N8A 0.5196(2) 0.2477(2) -0.01665(11) 0.0260(3) Uani d . 1 . .
    C C9A 0.3809(2) 0.2157(2) -0.04199(13) 0.0244(4) Uani d . 1 . .
    O O10A 0.5747(2) 0.36850(19) 0.10405(10) 0.0367(3) Uani d . 1 . .
    C C11A 0.6877(3) 0.2169(3) -0.07052(14) 0.0334(5) Uani d . 1 . .
    H H11A 0.7539 0.2569 -0.0375 0.050 Uiso calc R 1 . .
    H H11B 0.6761 0.2765 -0.1346 0.050 Uiso calc R 1 . .
    H H11C 0.7439 0.0971 -0.0749 0.050 Uiso calc R 1 . .
    C C12A 0.3794(3) 0.1446(2) -0.12086(13) 0.0274(4) Uani d . 1 . .
    N N13A 0.5046(2) 0.1033(2) -0.19937(12) 0.0378(4) Uani d . 1 . .
    H H13A 0.4929 0.0314 -0.2428 0.057 Uiso d R 1 . .
    H H13B 0.6248 0.0872 -0.1858 0.057 Uiso d R 1 . .
    C C14A 0.2264(3) 0.1156(3) -0.13240(14) 0.0333(5) Uani d . 1 . .
    N N15A 0.1094(3) 0.0862(3) -0.14296(14) 0.0497(5) Uani d . 1 . .
    C C1B 0.2361(2) 0.7692(2) 0.48593(13) 0.0255(4) Uani d . 1 . .
    C C2B 0.2327(3) 0.9368(2) 0.46907(14) 0.0315(5) Uani d . 1 . .
    H H2B 0.2776 0.9793 0.5111 0.038 Uiso calc R 1 . .
    C C3B 0.1607(3) 1.0388(3) 0.38784(15) 0.0365(5) Uani d . 1 . .
    H H3B 0.1575 1.1506 0.3760 0.044 Uiso calc R 1 . .
    C C4B 0.0932(3) 0.9777(3) 0.32407(15) 0.0364(5) Uani d . 1 . .
    H H4B 0.0454 1.0487 0.2706 0.044 Uiso calc R 1 . .
    C C5B 0.0971(3) 0.8124(3) 0.33976(14) 0.0340(5) Uani d . 1 . .
    H H5B 0.0527 0.7702 0.2975 0.041 Uiso calc R 1 . .
    C C6B 0.1689(3) 0.7110(2) 0.42024(13) 0.0273(4) Uani d . 1 . .
    C C7B 0.1883(3) 0.5323(2) 0.45288(13) 0.0285(4) Uani d . 1 . .
    N N8B 0.2650(2) 0.49057(19) 0.53725(11) 0.0283(4) Uani d . 1 . .
    C C9B 0.2977(2) 0.6286(2) 0.56289(13) 0.0257(4) Uani d . 1 . .
    O O10B 0.1472(2) 0.43614(19) 0.41427(10) 0.0382(4) Uani d . 1 . .
    C C11B 0.2984(3) 0.3212(2) 0.58994(15) 0.0356(5) Uani d . 1 . .
    H H11D 0.2602 0.2548 0.5561 0.053 Uiso calc R 1 . .
    H H11E 0.2386 0.3306 0.6540 0.053 Uiso calc R 1 . .
    H H11F 0.4184 0.2667 0.5944 0.053 Uiso calc R 1 . .
    C C12B 0.3717(3) 0.6276(2) 0.64150(14) 0.0285(4) Uani d . 1 . .
    N N13B 0.4376(3) 0.4959(2) 0.71336(13) 0.0409(4) Uani d . 1 . .
    H H13C 0.4549 0.5204 0.7730 0.061 Uiso d R 1 . .
    H H13D 0.4177 0.3943 0.7053 0.061 Uiso d R 1 . .
    C C14B 0.3965(3) 0.7805(3) 0.65574(14) 0.0334(4) Uani d . 1 . .
    N N15B 0.4204(3) 0.8972(3) 0.67200(14) 0.0483(5) Uani d . 1 . .
loop_
    _atom_site_aniso_label
    _atom_site_aniso_U_11
    _atom_site_aniso_U_22
    _atom_site_aniso_U_33
    _atom_site_aniso_U_12
    _atom_site_aniso_U_13
    _atom_site_aniso_U_23
    C1A 0.0268(10) 0.0205(9) 0.0297(9) -0.0101(8) -0.0021(7) -0.0029(7)
    C2A 0.0313(12) 0.0356(11) 0.0376(10) -0.0165(10) -0.0019(9) -0.0049(9)
    C3A 0.0289(12) 0.0403(12) 0.0448(12) -0.0153(9) 0.0048(9) -0.0037(9)
    C4A 0.0401(12) 0.0329(11) 0.0346(10) -0.0133(9) 0.0080(9) -0.0067(9)
    C5A 0.0417(13) 0.0291(10) 0.0306(10) -0.0159(9) 0.0012(9) -0.0059(8)
    C6A 0.0340(11) 0.0199(9) 0.0292(9) -0.0135(8) -0.0020(8) -0.0011(7)
    C7A 0.0326(10) 0.0240(9) 0.0273(9) -0.0128(8) -0.0046(8) -0.0026(7)
    N8A 0.0269(9) 0.0262(8) 0.0288(7) -0.0139(7) -0.0008(6) -0.0047(6)
    C9A 0.0278(10) 0.0203(9) 0.0276(9) -0.0120(8) -0.0032(7) -0.0006(7)
    O10A 0.0405(9) 0.0431(8) 0.0372(7) -0.0240(7) -0.0049(6) -0.0111(6)
    C11A 0.0295(11) 0.0376(11) 0.0373(11) -0.0169(9) 0.0020(8) -0.0095(9)
    C12A 0.0324(11) 0.0239(9) 0.0281(9) -0.0127(8) -0.0047(8) -0.0011(7)
    N13A 0.0425(11) 0.0443(11) 0.0347(9) -0.0227(9) 0.0054(8) -0.0183(8)
    C14A 0.0397(12) 0.0357(11) 0.0288(9) -0.0171(10) -0.0050(8) -0.0054(8)
    N15A 0.0510(13) 0.0666(14) 0.0468(11) -0.0343(11) -0.0064(9) -0.0153(10)
    C1B 0.0258(10) 0.0236(9) 0.0286(9) -0.0122(8) 0.0058(7) -0.0078(7)
    C2B 0.0379(12) 0.0260(10) 0.0358(10) -0.0179(9) 0.0021(9) -0.0082(8)
    C3B 0.0420(12) 0.0244(10) 0.0425(11) -0.0148(9) 0.0040(9) -0.0034(8)
    C4B 0.0419(13) 0.0308(11) 0.0345(10) -0.0130(10) -0.0013(9) 0.0001(8)
    C5B 0.0379(12) 0.0370(11) 0.0313(10) -0.0183(10) 0.0010(8) -0.0079(8)
    C6B 0.0316(11) 0.0269(9) 0.0265(9) -0.0153(8) 0.0052(7) -0.0083(7)
    C7B 0.0337(11) 0.0263(10) 0.0296(9) -0.0159(8) 0.0056(8) -0.0111(7)
    N8B 0.0372(10) 0.0213(8) 0.0313(8) -0.0159(7) 0.0017(7) -0.0081(6)
    C9B 0.0273(10) 0.0208(9) 0.0317(9) -0.0118(8) 0.0038(7) -0.0098(7)
    O10B 0.0548(10) 0.0354(8) 0.0357(7) -0.0260(8) -0.0021(6) -0.0137(6)
    C11B 0.0492(13) 0.0227(10) 0.0393(10) -0.0184(9) -0.0031(9) -0.0038(8)
    C12B 0.0296(10) 0.0250(10) 0.0332(10) -0.0123(8) 0.0029(8) -0.0095(7)
    N13B 0.0592(13) 0.0316(10) 0.0369(9) -0.0181(9) -0.0131(9) -0.0052(8)
    C14B 0.0392(12) 0.0346(11) 0.0320(10) -0.0171(9) -0.0033(8) -0.0100(8)
    N15B 0.0668(14) 0.0387(11) 0.0526(11) -0.0287(10) -0.0115(10) -0.0127(9)
_geom_special_details
;
All e.s.d.'s (except the e.s.d. in the dihedral angle between two l.s. planes)
are estimated using the full covariance matrix. The cell e.s.d.'s are taken
into account individually in the estimation of e.s.d.'s in distances, angles
and torsion angles; correlations between e.s.d.'s in cell parameters are only
used when they are defined by crystal symmetry. An approximate (isotropic)
treatment of cell e.s.d.'s is used for estimating e.s.d.'s involving l.s.
planes.
;
loop_
    _geom_bond_atom_site_label_1
    _geom_bond_atom_site_label_2
    _geom_bond_site_symmetry_2
    _geom_bond_distance
    _geom_bond_publ_flag
    C1A C2A . 1.395(3) ?
    C1A C6A . 1.395(3) ?
    C1A C9A . 1.485(2) ?
    C2A C3A . 1.387(3) ?
    C2A H2A . 0.9300 ?
    C3A C4A . 1.377(3) ?
    C3A H3A . 0.9300 ?
    C4A C5A . 1.391(3) ?
    C4A H4A . 0.9300 ?
    C5A C6A . 1.381(3) ?
    C5A H5A . 0.9300 ?
    C6A C7A . 1.473(3) ?
    C7A O10A . 1.228(2) ?
    C7A N8A . 1.377(2) ?
    N8A C9A . 1.412(2) ?
    N8A C11A . 1.458(2) ?
    C9A C12A . 1.348(3) ?
    C11A H11A . 0.9600 ?
    C11A H11B . 0.9600 ?
    C11A H11C . 0.9600 ?
    C12A N13A . 1.395(2) ?
    C12A C14A . 1.447(3) ?
    N13A H13A . 0.9688 ?
    N13A H13B . 1.0251 ?
    C14A N15A . 1.148(3) ?
    C1B C6B . 1.395(3) ?
    C1B C2B . 1.398(3) ?
    C1B C9B . 1.475(3) ?
    C2B C3B . 1.393(3) ?
    C2B H2B . 0.9300 ?
    C3B C4B . 1.391(3) ?
    C3B H3B . 0.9300 ?
    C4B C5B . 1.377(3) ?
    C4B H4B . 0.9300 ?
    C5B C6B . 1.383(3) ?
    C5B H5B . 0.9300 ?
    C6B C7B . 1.471(3) ?
    C7B O10B . 1.225(2) ?
    C7B N8B . 1.377(3) ?
    N8B C9B . 1.412(2) ?
    N8B C11B . 1.458(2) ?
    C9B C12B . 1.352(3) ?
    C11B H11D . 0.9600 ?
    C11B H11E . 0.9600 ?
    C11B H11F . 0.9600 ?
    C12B N13B . 1.393(3) ?
    C12B C14B . 1.441(2) ?
    N13B H13C . 0.9399 ?
    N13B H13D . 0.9669 ?
    C14B N15B . 1.147(3) ?
loop_
    _geom_angle_atom_site_label_1
    _geom_angle_atom_site_label_2
    _geom_angle_atom_site_label_3
    _geom_angle_site_symmetry_1
    _geom_angle_site_symmetry_3
    _geom_angle
    _geom_angle_publ_flag
    C2A C1A C6A . . 119.47(17) ?
    C2A C1A C9A . . 133.57(17) ?
    C6A C1A C9A . . 106.95(16) ?
    C3A C2A C1A . . 117.81(19) ?
    C3A C2A H2A . . 121.1 ?
    C1A C2A H2A . . 121.1 ?
    C4A C3A C2A . . 122.2(2) ?
    C4A C3A H3A . . 118.9 ?
    C2A C3A H3A . . 118.9 ?
    C3A C4A C5A . . 120.48(19) ?
    C3A C4A H4A . . 119.8 ?
    C5A C4A H4A . . 119.8 ?
    C6A C5A C4A . . 117.56(19) ?
    C6A C5A H5A . . 121.2 ?
    C4A C5A H5A . . 121.2 ?
    C5A C6A C1A . . 122.42(18) ?
    C5A C6A C7A . . 128.57(17) ?
    C1A C6A C7A . . 109.01(16) ?
    O10A C7A N8A . . 124.46(18) ?
    O10A C7A C6A . . 129.24(18) ?
    N8A C7A C6A . . 106.30(15) ?
    C7A N8A C9A . . 111.70(15) ?
    C7A N8A C11A . . 120.31(15) ?
    C9A N8A C11A . . 127.93(15) ?
    C12A C9A N8A . . 126.48(17) ?
    C12A C9A C1A . . 127.51(17) ?
    N8A C9A C1A . . 106.01(14) ?
    N8A C11A H11A . . 109.5 ?
    N8A C11A H11B . . 109.5 ?
    H11A C11A H11B . . 109.5 ?
    N8A C11A H11C . . 109.5 ?
    H11A C11A H11C . . 109.5 ?
    H11B C11A H11C . . 109.5 ?
    C9A C12A N13A . . 128.35(17) ?
    C9A C12A C14A . . 118.38(17) ?
    N13A C12A C14A . . 113.12(16) ?
    C12A N13A H13A . . 116.8 ?
    C12A N13A H13B . . 115.0 ?
    H13A N13A H13B . . 118.1 ?
    N15A C14A C12A . . 177.1(2) ?
    C6B C1B C2B . . 118.63(19) ?
    C6B C1B C9B . . 107.85(15) ?
    C2B C1B C9B . . 133.53(18) ?
    C3B C2B C1B . . 118.40(18) ?
    C3B C2B H2B . . 120.8 ?
    C1B C2B H2B . . 120.8 ?
    C4B C3B C2B . . 121.68(18) ?
    C4B C3B H3B . . 119.2 ?
    C2B C3B H3B . . 119.2 ?
    C5B C4B C3B . . 120.3(2) ?
    C5B C4B H4B . . 119.9 ?
    C3B C4B H4B . . 119.9 ?
    C4B C5B C6B . . 118.06(19) ?
    C4B C5B H5B . . 121.0 ?
    C6B C5B H5B . . 121.0 ?
    C5B C6B C1B . . 122.93(17) ?
    C5B C6B C7B . . 128.61(17) ?
    C1B C6B C7B . . 108.46(17) ?
    O10B C7B N8B . . 125.50(18) ?
    O10B C7B C6B . . 128.30(19) ?
    N8B C7B C6B . . 106.20(14) ?
    C7B N8B C9B . . 112.07(15) ?
    C7B N8B C11B . . 119.95(14) ?
    C9B N8B C11B . . 127.95(16) ?
    C12B C9B N8B . . 126.16(17) ?
    C12B C9B C1B . . 128.42(16) ?
    N8B C9B C1B . . 105.42(15) ?
    N8B C11B H11D . . 109.5 ?
    N8B C11B H11E . . 109.5 ?
    H11D C11B H11E . . 109.5 ?
    N8B C11B H11F . . 109.5 ?
    H11D C11B H11F . . 109.5 ?
    H11E C11B H11F . . 109.5 ?
    C9B C12B N13B . . 130.12(17) ?
    C9B C12B C14B . . 118.57(18) ?
    N13B C12B C14B . . 111.26(17) ?
    C12B N13B H13C . . 120.2 ?
    C12B N13B H13D . . 111.4 ?
    H13C N13B H13D . . 123.8 ?
    N15B C14B C12B . . 175.9(2) ?
loop_
    _geom_torsion_atom_site_label_1
    _geom_torsion_atom_site_label_2
    _geom_torsion_atom_site_label_3
    _geom_torsion_atom_site_label_4
    _geom_torsion_site_symmetry_1
    _geom_torsion_site_symmetry_2
    _geom_torsion_site_symmetry_3
    _geom_torsion_site_symmetry_4
    _geom_torsion
    _geom_torsion_publ_flag
    C6A C1A C2A C3A . . . . -1.5(3) ?
    C9A C1A C2A C3A . . . . -179.98(19) ?
    C1A C2A C3A C4A . . . . 0.4(3) ?
    C2A C3A C4A C5A . . . . 0.3(3) ?
    C3A C4A C5A C6A . . . . 0.1(3) ?
    C4A C5A C6A C1A . . . . -1.3(3) ?
    C4A C5A C6A C7A . . . . 179.10(18) ?
    C2A C1A C6A C5A . . . . 2.1(3) ?
    C9A C1A C6A C5A . . . . -179.10(16) ?
    C2A C1A C6A C7A . . . . -178.31(16) ?
    C9A C1A C6A C7A . . . . 0.5(2) ?
    C5A C6A C7A O10A . . . . -2.3(3) ?
    C1A C6A C7A O10A . . . . 178.13(19) ?
    C5A C6A C7A N8A . . . . 178.35(18) ?
    C1A C6A C7A N8A . . . . -1.3(2) ?
    O10A C7A N8A C9A . . . . -177.91(18) ?
    C6A C7A N8A C9A . . . . 1.5(2) ?
    O10A C7A N8A C11A . . . . -0.6(3) ?
    C6A C7A N8A C11A . . . . 178.87(16) ?
    C7A N8A C9A C12A . . . . 179.28(17) ?
    C11A N8A C9A C12A . . . . 2.2(3) ?
    C7A N8A C9A C1A . . . . -1.2(2) ?
    C11A N8A C9A C1A . . . . -178.31(17) ?
    C2A C1A C9A C12A . . . . -1.5(3) ?
    C6A C1A C9A C12A . . . . 179.87(18) ?
    C2A C1A C9A N8A . . . . 179.0(2) ?
    C6A C1A C9A N8A . . . . 0.4(2) ?
    N8A C9A C12A N13A . . . . -7.3(3) ?
    C1A C9A C12A N13A . . . . 173.28(18) ?
    N8A C9A C12A C14A . . . . 177.50(17) ?
    C1A C9A C12A C14A . . . . -1.9(3) ?
    C6B C1B C2B C3B . . . . 0.7(3) ?
    C9B C1B C2B C3B . . . . -178.89(19) ?
    C1B C2B C3B C4B . . . . -0.1(3) ?
    C2B C3B C4B C5B . . . . -0.3(3) ?
    C3B C4B C5B C6B . . . . 0.2(3) ?
    C4B C5B C6B C1B . . . . 0.4(3) ?
    C4B C5B C6B C7B . . . . 179.96(19) ?
    C2B C1B C6B C5B . . . . -0.9(3) ?
    C9B C1B C6B C5B . . . . 178.83(17) ?
    C2B C1B C6B C7B . . . . 179.50(16) ?
    C9B C1B C6B C7B . . . . -0.8(2) ?
    C5B C6B C7B O10B . . . . 1.3(3) ?
    C1B C6B C7B O10B . . . . -179.04(19) ?
    C5B C6B C7B N8B . . . . -179.13(19) ?
    C1B C6B C7B N8B . . . . 0.5(2) ?
    O10B C7B N8B C9B . . . . 179.60(18) ?
    C6B C7B N8B C9B . . . . 0.1(2) ?
    O10B C7B N8B C11B . . . . -2.1(3) ?
    C6B C7B N8B C11B . . . . 178.37(16) ?
    C7B N8B C9B C12B . . . . -179.94(18) ?
    C11B N8B C9B C12B . . . . 1.9(3) ?
    C7B N8B C9B C1B . . . . -0.5(2) ?
    C11B N8B C9B C1B . . . . -178.69(17) ?
    C6B C1B C9B C12B . . . . -179.79(18) ?
    C2B C1B C9B C12B . . . . -0.2(4) ?
    C6B C1B C9B N8B . . . . 0.8(2) ?
    C2B C1B C9B N8B . . . . -179.6(2) ?
    N8B C9B C12B N13B . . . . 2.2(3) ?
    C1B C9B C12B N13B . . . . -177.04(19) ?
    N8B C9B C12B C14B . . . . 179.39(17) ?
    C1B C9B C12B C14B . . . . 0.1(3) ?
loop_
    _geom_hbond_atom_site_label_D
    _geom_hbond_atom_site_label_H
    _geom_hbond_atom_site_label_A
    _geom_hbond_site_symmetry_A
    _geom_hbond_distance_DH
    _geom_hbond_distance_HA
    _geom_hbond_distance_DA
    _geom_hbond_angle_DHA
    N13A H13A N15B 1_544 0.97 2.08 3.035(3) 169
    N13B H13C O10A 2_666 0.94 2.04 2.948(2) 163
    N13B H13D N13A 1_556 0.97 2.52 3.238(3) 131
data_global
_journal_date_recd_electronic     2009-10-30
_journal_date_accepted     2009-10-30
_journal_name_full     'Acta Crystallographica, Section E'
_journal_year     2009
_journal_volume     65
_journal_issue     12
_journal_page_first     o3024
_journal_page_last     o3024
_journal_paper_category     QO
_journal_coeditor_code     BT5125
_publ_contact_author_name     'Till Opatz'
_publ_contact_author_address
;
Department Chemie
Universit\"at Hamburg
Martin-Luther-King-Platz 6
20146 Hamburg
Germany
;
_publ_contact_author_email     'opatz@chemie.uni-hamburg.de'
_publ_contact_author_fax     ?
_publ_contact_author_phone     ?
_publ_section_title
;
(<i>Z</i>)-Amino(2-methyl-3-oxoisoindolin-1-ylidene)acetonitrile
;
loop_
    _publ_author_name
    _publ_author_address
    'Schollmeyer, Dieter'
;
Institut f\"ur Organische Chemie
Universit\"at Mainz
Duesbergweg 10-14
55128 Mainz
Germany
;
    'Ferenc, Dorota'
;
Institut f\"ur Organische Chemie
Universit\"at Mainz
Duesbergweg 10-14
55128 Mainz
Germany
;
    'Opatz, Till'
;
Department Chemie
Universit\"at Hamburg
Martin-Luther-King-Platz 6
20146 Hamburg
Germany
;
