# Supplementary material for: (Z)-Amino­(2-methyl-3-oxoisoindolin-1-yl­idene)acetonitrile
Source: Acta Crystallogr Sect E Struct Rep Online. 2009 Nov 7;65(Pt 12):o3024. doi: 10.1107/S1600536809045681 (PMC2971748; doi:10.1107/S1600536809045681)
Supplement: Supplementary file 2 [file e-65-o3024-Isup2.hkl]

# 
# h,k,l, Fc-squared, Fo-squared, sigma(Fo-squared) and status flag 
# 
data_I
_shelx_title ' topd90 in P-1' 
_shelx_refln_list_code          4 
_shelx_F_calc_maximum      135.10 
_exptl_crystal_F_000       416.00 
_reflns_d_resolution_high  0.7475 
 
loop_ 
 _symmetry_equiv_pos_as_xyz 
 'x, y, z' 
 '-x, -y, -z' 
 
_cell_length_a     8.5021 
_cell_length_b     8.5080 
_cell_length_c    14.0412 
_cell_angle_alpha  80.741 
_cell_angle_beta   80.797 
_cell_angle_gamma  68.329 
 
_shelx_F_squared_multiplier     1.000 
 
loop_ 
 _refln_index_h 
 _refln_index_k 
 _refln_index_l 
 _refln_F_squared_calc 
 _refln_F_squared_meas 
 _refln_F_squared_sigma 
 _refln_observed_status 
   1   0   0      924.69      952.13     29.37 o 
   2   0   0      296.68      330.29      7.12 o 
   3   0   0      313.60      301.84     15.71 o 
   4   0   0       41.04       42.02      2.17 o 
   5   0   0       40.00       41.69      1.38 o 
   6   0   0       40.34       41.40      1.93 o 
   7   0   0       93.19       90.58      3.84 o 
   8   0   0       32.15       37.55      3.66 o 
   9   0   0       14.29       19.04      3.72 o 
  10   0   0       11.18       24.38      7.46 o 
 -10   1   0       12.18        4.97      5.38 o 
  -9   1   0       31.84       38.30      5.39 o 
  -8   1   0       19.38       26.11      3.60 o 
  -7   1   0      191.38      207.65      9.04 o 
  -6   1   0      163.73      167.32     11.30 o 
  -5   1   0       48.89       52.38      1.87 o 
  -4   1   0       51.13       58.26      3.47 o 
  -3   1   0      525.00      589.89     25.53 o 
  -2   1   0      454.19      467.29     20.19 o 
  -1   1   0       22.33       21.77      0.90 o 
   0   1   0      930.32      757.59    141.11 o 
   1   1   0       25.57       25.18      0.84 o 
   2   1   0      639.60      690.58      6.89 o 
   3   1   0        2.27        2.22      0.68 o 
   4   1   0      314.72      320.28     13.34 o 
   5   1   0      107.62      107.90      2.59 o 
   6   1   0      160.10      164.80      4.73 o 
   7   1   0       92.98       98.73      2.73 o 
   8   1   0      209.51      223.19      5.17 o 
   9   1   0        4.62        3.99      2.61 o 
  10   1   0       28.05       32.35      4.52 o 
  -9   2   0        8.12        9.43      5.14 o 
  -8   2   0        3.15        3.44      4.11 o 
  -7   2   0       63.31       73.28      4.85 o 
  -6   2   0       41.57       41.92      6.44 o 
  -5   2   0       44.20       51.06      3.00 o 
  -4   2   0       64.68       68.57      4.05 o 
  -3   2   0      354.12      399.67     53.61 o 
  -2   2   0      151.44      157.44      2.82 o 
  -1   2   0      427.03      417.88     73.06 o 
   0   2   0      303.16      269.13     39.47 o 
   1   2   0      720.78      738.59     18.23 o 
   2   2   0       34.78       52.12      2.99 o 
   3   2   0     1632.56     1813.75     45.06 o 
   4   2   0       71.94       80.31      2.20 o 
   5   2   0      224.26      229.76      8.68 o 
   6   2   0       95.76      101.27      2.50 o 
   7   2   0      283.08      246.31      3.99 o 
   8   2   0       28.45       25.78      1.95 o 
   9   2   0        5.40        7.36      2.47 o 
  10   2   0        9.33       11.60      3.15 o 
  -7   3   0       43.51       40.07      4.02 o 
  -6   3   0       28.16       31.64      4.38 o 
  -5   3   0      226.69      248.00     11.69 o 
  -4   3   0       88.31       90.28      8.10 o 
  -3   3   0        6.68        4.62      1.18 o 
  -2   3   0      393.73      396.24     17.58 o 
  -1   3   0      535.50      484.68     48.82 o 
   0   3   0      292.51      264.15     28.58 o 
   1   3   0        2.27        1.84      0.83 o 
   2   3   0     1593.38     1673.12     97.54 o 
   3   3   0      210.38      232.78      7.90 o 
   4   3   0      130.00      137.24      6.51 o 
   5   3   0        4.05        3.08      1.04 o 
   6   3   0      227.65      223.75      5.52 o 
   7   3   0       81.37       85.23      2.84 o 
   8   3   0       27.47       23.88      2.17 o 
   9   3   0       24.63       29.70      2.27 o 
  10   3   0        1.64       -0.78      2.72 o 
  11   3   0        7.77       16.82      7.26 o 
  -7   4   0        3.17        1.23      4.67 o 
  -6   4   0       98.67      118.57     16.14 o 
  -5   4   0       39.26       43.68      5.35 o 
  -4   4   0       94.82       88.17      3.69 o 
  -3   4   0       99.93       99.49      6.22 o 
  -2   4   0       64.17       64.81      2.12 o 
  -1   4   0       57.55       56.01      4.52 o 
   0   4   0       36.32       36.20      3.39 o 
   1   4   0      280.59      200.23     45.92 o 
   2   4   0       81.58       80.91      7.94 o 
   3   4   0      122.65      129.85      5.43 o 
   4   4   0       89.92       98.05      3.00 o 
   5   4   0      295.70      342.50      9.37 o 
   6   4   0       81.52       82.12      2.56 o 
   7   4   0       12.41       13.94      1.78 o 
   8   4   0      117.04      104.60      3.28 o 
   9   4   0       15.47       16.30      2.13 o 
  10   4   0       13.50       16.45      2.44 o 
  11   4   0        1.70        2.32      6.47 o 
  -7   5   0        0.99        2.12      5.02 o 
  -6   5   0       58.89       54.65     10.20 o 
  -5   5   0        1.03       -1.06      3.42 o 
  -4   5   0       44.50       56.62      9.28 o 
  -3   5   0      237.40      248.20     16.08 o 
  -2   5   0       46.41       50.18      2.26 o 
  -1   5   0       47.13       42.22      1.81 o 
   0   5   0       45.41       40.62      3.32 o 
   1   5   0      116.34      108.63     13.32 o 
   2   5   0      205.21      189.08     19.67 o 
   3   5   0        3.72        2.34      0.98 o 
   4   5   0      320.00      347.63     18.55 o 
   5   5   0      158.66      162.54      6.82 o 
   6   5   0       20.37       19.07      1.86 o 
   7   5   0        4.58        4.07      1.66 o 
   8   5   0       64.61       58.71      3.34 o 
   9   5   0        1.77        0.13      2.08 o 
  10   5   0       25.87       26.76      2.76 o 
  11   5   0       46.54       53.77      6.88 o 
  -6   6   0        3.06        2.36      4.59 o 
  -5   6   0       66.71       81.33     14.90 o 
  -4   6   0       97.40       99.26     16.55 o 
  -3   6   0       30.74       32.32      5.57 o 
  -2   6   0       41.73       44.30      5.35 o 
  -1   6   0      185.68      175.31     10.51 o 
   0   6   0       37.74       32.60      3.21 o 
   1   6   0      166.93      165.72     13.32 o 
   2   6   0       95.91       90.76     10.38 o 
   3   6   0      233.68      228.85     11.01 o 
   4   6   0       83.50       81.60      4.66 o 
   5   6   0       21.83       21.45      1.87 o 
   6   6   0       23.03       26.62      2.18 o 
   7   6   0      265.08      256.14     12.53 o 
   8   6   0      271.84      254.10     12.12 o 
   9   6   0       16.32       13.85      2.52 o 
  10   6   0       34.57       36.05      3.34 o 
  -5   7   0        0.87        2.06      6.31 o 
  -4   7   0        3.54        2.70      3.54 o 
  -3   7   0       43.32       40.64     13.32 o 
  -2   7   0       70.87       72.60      7.82 o 
  -1   7   0      198.88      210.05      8.89 o 
   0   7   0      105.31      109.39      6.69 o 
   1   7   0       97.26      100.57      3.78 o 
   2   7   0      302.55      252.52     30.38 o 
   3   7   0       92.02       92.10      7.75 o 
   4   7   0       11.16       12.78      1.69 o 
   5   7   0        4.39        3.77      1.62 o 
   6   7   0      300.12      281.61     18.60 o 
   7   7   0      136.24      127.46      9.07 o 
   8   7   0       44.89       47.68      3.18 o 
   9   7   0       37.13       38.46      3.20 o 
  10   7   0       24.45       22.57      4.51 o 
  -4   8   0        2.14        3.35      4.20 o 
  -3   8   0        8.69        7.87      3.81 o 
  -2   8   0        3.41        4.11      3.35 o 
  -1   8   0       18.05       19.73      3.59 o 
   0   8   0       35.21       43.73      5.80 o 
   1   8   0      223.39      235.37      6.30 o 
   2   8   0       25.47       26.36      2.47 o 
   3   8   0       24.56       16.82      1.88 o 
   4   8   0      123.18      111.30     10.23 o 
   5   8   0       56.96       51.10      2.75 o 
   6   8   0      288.95      265.89     16.57 o 
   7   8   0       42.54       43.52      4.45 o 
   8   8   0        0.79        1.30      2.46 o 
   9   8   0        0.40       -1.98      3.00 o 
  10   8   0       27.14       26.47      5.48 o 
  -3   9   0        0.33        1.03      4.14 o 
  -2   9   0        7.79        6.94      4.93 o 
  -1   9   0       33.99       38.59      9.50 o 
   0   9   0       12.95       12.77      3.61 o 
   1   9   0        4.89        2.09      4.55 o 
   2   9   0        6.01       13.84      5.01 o 
   3   9   0       24.89       32.75      5.60 o 
   4   9   0       13.63       13.32      2.48 o 
   5   9   0        1.82        1.67      2.32 o 
   6   9   0       18.01       17.91      3.17 o 
   7   9   0       37.81       37.42      3.12 o 
   8   9   0        0.36        0.94      2.68 o 
   9   9   0        1.30       -0.08      3.51 o 
  -1  10   0       13.67       11.50      5.94 o 
   0  10   0       10.25       10.38      4.17 o 
   1  10   0       29.81       33.01      4.62 o 
   2  10   0       10.34        7.42      3.74 o 
   3  10   0        1.48        3.12      5.48 o 
   5  10   0       29.38       18.17      6.17 o 
   6  10   0       32.39       31.06      3.52 o 
   7  10   0       27.71       32.12      3.35 o 
   8  10   0       28.54       35.05      5.70 o 
   2  11   0        2.98        3.66      4.44 o 
  -7 -10   1       17.53       12.25      6.67 o 
  -6 -10   1       26.16       19.43      4.35 o 
  -5 -10   1        3.91        6.15      5.38 o 
  -3 -10   1       63.79       66.10      7.34 o 
  -2 -10   1       49.84       41.96      6.52 o 
  -1 -10   1       37.71       42.81      6.49 o 
   0 -10   1        1.07       -0.23      3.72 o 
   1 -10   1        1.36        1.25      3.99 o 
  -9  -9   1        1.48        1.65      3.34 o 
  -8  -9   1        1.54        1.79      3.22 o 
  -7  -9   1       17.92       17.39      2.84 o 
  -6  -9   1       58.07       59.60      4.40 o 
  -5  -9   1       20.33       17.55      3.16 o 
  -4  -9   1        7.45        7.24      4.47 o 
  -3  -9   1       46.08       53.29      4.35 o 
  -2  -9   1       11.26        7.74      4.57 o 
  -1  -9   1       53.60       59.00      6.54 o 
   0  -9   1       11.44       15.74      5.34 o 
   1  -9   1        1.11        2.28      4.70 o 
   2  -9   1       10.89        9.58      3.90 o 
  -9  -8   1        1.71        0.84      3.19 o 
  -8  -8   1        2.86        4.35      2.51 o 
  -7  -8   1      210.31      196.76     16.58 o 
  -6  -8   1       27.17       29.23      2.59 o 
  -5  -8   1       20.77       23.34      2.25 o 
  -4  -8   1        6.63        7.19      2.07 o 
  -3  -8   1      177.38      151.57     22.94 o 
  -2  -8   1        4.09        5.26      2.10 o 
  -1  -8   1        5.15        2.92      3.89 o 
   0  -8   1       17.40       21.76      4.68 o 
   1  -8   1       56.58       60.61      6.38 o 
   2  -8   1       10.26        6.67      4.73 o 
   3  -8   1        9.73        9.66      3.79 o 
   4  -8   1        7.50        8.41      4.15 o 
 -10  -7   1       15.44       14.63      3.15 o 
  -9  -7   1       16.04       12.31      2.69 o 
  -8  -7   1      233.97      222.32     13.43 o 
  -7  -7   1      243.19      220.35     17.78 o 
  -6  -7   1       17.95       16.53      2.14 o 
  -5  -7   1       84.38       77.13      4.10 o 
  -4  -7   1      174.20      160.75     11.50 o 
  -3  -7   1        7.57        4.12      1.42 o 
  -2  -7   1      227.21      183.22     18.95 o 
  -1  -7   1      226.69      232.45      8.35 o 
   0  -7   1        0.18        0.08      2.17 o 
   1  -7   1      172.67      161.60      7.83 o 
   2  -7   1       89.75       82.84      6.72 o 
   3  -7   1        5.00        6.29      4.62 o 
   4  -7   1       37.75       47.42      8.26 o 
   5  -7   1        1.86        3.44      5.04 o 
 -10  -6   1       23.66       22.06      3.53 o 
  -9  -6   1       65.50       73.94      3.62 o 
  -8  -6   1       25.21       27.66      2.59 o 
  -7  -6   1       20.34       19.71      2.20 o 
  -6  -6   1       10.87        8.82      2.12 o 
  -5  -6   1      241.77      242.56     12.80 o 
  -4  -6   1      190.27      185.79      4.98 o 
  -3  -6   1       33.98       36.96      2.09 o 
  -2  -6   1       33.72       31.02      4.30 o 
  -1  -6   1      223.80      213.51     15.46 o 
   0  -6   1       15.85       16.98      1.71 o 
   1  -6   1       62.91       62.75      8.05 o 
   2  -6   1       69.85       66.82      3.52 o 
   3  -6   1       52.67       53.91      5.94 o 
   4  -6   1        4.10        0.94      3.07 o 
   5  -6   1       86.58       87.81     13.95 o 
   6  -6   1       24.77       28.47      5.48 o 
 -11  -5   1       37.12       59.86      6.19 o 
 -10  -5   1        4.42        5.86      2.38 o 
  -9  -5   1       20.65       19.56      2.56 o 
  -8  -5   1       21.16       26.75      2.94 o 
  -7  -5   1       95.78       89.99      3.03 o 
  -6  -5   1      235.25      235.79     11.96 o 
  -5  -5   1       84.75       91.87      7.48 o 
  -4  -5   1      172.88      196.87      6.57 o 
  -3  -5   1      131.85      128.94      5.26 o 
  -2  -5   1       24.42       26.55      1.53 o 
  -1  -5   1       70.51       69.12      8.11 o 
   0  -5   1       97.38       95.09      6.07 o 
   1  -5   1       88.10       80.31      3.18 o 
   2  -5   1       43.76       45.01      5.01 o 
   3  -5   1       14.75       20.01      2.80 o 
   4  -5   1       34.27       36.70      5.11 o 
   5  -5   1      102.25      103.84     16.00 o 
   6  -5   1       52.35       65.19      6.09 o 
   7  -5   1        7.40        6.99      4.88 o 
 -11  -4   1       24.43       39.73      8.45 o 
 -10  -4   1        7.80       10.55      2.72 o 
  -9  -4   1        7.68       12.00      2.03 o 
  -8  -4   1        5.86        5.63      1.67 o 
  -7  -4   1      162.59      150.44      3.74 o 
  -6  -4   1      201.86      198.95      7.21 o 
  -5  -4   1      195.39      217.39     13.41 o 
  -4  -4   1        7.78        7.82      1.13 o 
  -3  -4   1      674.93      712.08     26.94 o 
  -2  -4   1       23.19       32.24      1.78 o 
  -1  -4   1       44.46       47.51      6.98 o 
   0  -4   1      491.38      465.55     33.74 o 
   1  -4   1      146.73      137.59     13.47 o 
   2  -4   1      165.68      170.91      5.21 o 
   3  -4   1       66.41       73.30      2.92 o 
   4  -4   1        7.19       10.94      1.85 o 
   5  -4   1        3.71        5.08      2.36 o 
   6  -4   1       21.03       24.99      6.74 o 
   7  -4   1        2.57        4.80      4.37 o 
 -11  -3   1       29.78       25.38      7.74 o 
 -10  -3   1       61.52       64.67      4.22 o 
  -9  -3   1       42.81       46.14      2.89 o 
  -8  -3   1      157.36      141.95      4.90 o 
  -7  -3   1        7.55        8.12      1.44 o 
  -6  -3   1       30.46       32.49      1.90 o 
  -5  -3   1      137.65      137.75      5.04 o 
  -4  -3   1      605.34      705.20     19.83 o 
  -3  -3   1      151.85      168.20      9.67 o 
  -2  -3   1      282.47      298.57     17.77 o 
  -1  -3   1      494.80      342.16    151.09 o 
   0  -3   1      548.03      524.69     25.73 o 
   1  -3   1        2.14        0.72      0.69 o 
   2  -3   1      165.04      170.63     14.77 o 
   3  -3   1      204.92      207.56      5.88 o 
   4  -3   1      175.13      181.26     15.66 o 
   5  -3   1       26.47       29.54      2.46 o 
   6  -3   1        8.75        9.47      2.09 o 
   7  -3   1      141.03      125.61      9.30 o 
 -10  -2   1       51.93       58.26      4.19 o 
  -9  -2   1       10.23       11.99      2.71 o 
  -8  -2   1        4.34        3.19      1.73 o 
  -7  -2   1      251.43      209.48      9.58 o 
  -6  -2   1       30.08       31.55      1.60 o 
  -5  -2   1       22.67       25.17      1.46 o 
  -4  -2   1       23.68       33.16      1.43 o 
  -3  -2   1      270.38      320.61      4.59 o 
  -2  -2   1        0.01        0.02      0.57 o 
  -1  -2   1      595.24      567.97     37.93 o 
   0  -2   1    18253.13    15859.82   1377.86 o 
   1  -2   1      756.64      820.24     11.77 o 
   2  -2   1      222.15      229.37      9.89 o 
   3  -2   1      191.88      172.47     14.43 o 
   4  -2   1      230.85      237.84      6.51 o 
   5  -2   1      204.37      239.47     11.04 o 
   6  -2   1        9.63       11.12      2.77 o 
   7  -2   1       22.89       27.22      4.73 o 
   8  -2   1       46.76       52.48      4.33 o 
 -10  -1   1       33.94       40.04      4.83 o 
  -9  -1   1       51.81       55.34      4.34 o 
  -8  -1   1        5.83        5.00      2.20 o 
  -7  -1   1      238.64      233.63      4.99 o 
  -6  -1   1      231.05      220.91      4.87 o 
  -5  -1   1       73.95       65.17      7.28 o 
  -4  -1   1       39.14       44.91      2.05 o 
  -3  -1   1      491.19      505.72      9.62 o 
  -2  -1   1      669.60      648.05     23.49 o 
  -1  -1   1     3565.59     3819.99     31.71 o 
   1  -1   1     1596.92     1780.19     74.51 o 
   2  -1   1      397.72      472.80     37.76 o 
   3  -1   1        5.26        6.11      1.07 o 
   4  -1   1      172.41      187.16     12.05 o 
   5  -1   1       19.52       23.22      1.48 o 
   6  -1   1      214.97      223.83     11.40 o 
   7  -1   1       11.43       11.44      2.29 o 
   8  -1   1       31.68       36.54      3.70 o 
   9  -1   1        6.99        4.84      3.64 o 
 -10   0   1        0.94        1.85      5.00 o 
  -9   0   1       10.07       13.19      3.58 o 
  -8   0   1       16.29       19.29      3.26 o 
  -7   0   1        0.16        0.81      1.82 o 
  -6   0   1       14.20       15.86      1.51 o 
  -5   0   1      103.88      105.61      4.47 o 
  -4   0   1      498.40      533.09     12.98 o 
  -3   0   1      489.61      563.49      8.87 o 
  -2   0   1    18178.91    17916.52    257.18 o 
  -1   0   1      848.00      824.07     40.89 o 
   1   0   1      676.07      583.60     45.05 o 
   2   0   1       75.50       69.61      5.57 o 
   3   0   1      779.78      784.65     57.06 o 
   4   0   1       77.23       89.13      4.90 o 
   5   0   1        7.80        8.65      1.07 o 
   6   0   1      151.53      162.71      3.47 o 
   7   0   1      232.68      231.81      9.42 o 
   8   0   1       24.86       24.29      2.80 o 
   9   0   1       11.60       10.09      3.51 o 
  10   0   1        7.64        9.47      4.20 o 
  -9   1   1        1.20        5.47      4.46 o 
  -8   1   1       49.86       54.43      6.63 o 
  -7   1   1      172.20      187.08      6.73 o 
  -6   1   1       70.82       70.24      3.73 o 
  -5   1   1       84.40       89.96      3.95 o 
  -4   1   1      130.31      145.59      6.51 o 
  -3   1   1        2.21       -0.74      0.92 o 
  -2   1   1      851.82      810.67     60.06 o 
  -1   1   1     1598.19     1587.56     16.87 o 
   0   1   1      601.35      437.72    113.91 o 
   1   1   1     2449.03     2559.28     39.14 o 
   2   1   1      638.27      541.47     37.29 o 
   3   1   1      396.99      400.68     13.65 o 
   4   1   1      407.67      468.89      8.33 o 
   5   1   1      778.66      787.81     12.26 o 
   6   1   1       36.35       34.48      1.77 o 
   7   1   1       38.85       42.06      2.18 o 
   8   1   1       63.19       61.41      3.25 o 
   9   1   1       11.93       16.20      2.90 o 
  10   1   1       48.01       58.02      4.92 o 
  -9   2   1       12.29       14.94      5.32 o 
  -8   2   1       11.21       12.53      4.58 o 
  -7   2   1       96.00      100.66      5.94 o 
  -6   2   1       71.01       74.97     13.81 o 
  -5   2   1       38.58       40.73      3.07 o 
  -4   2   1      160.11      169.05      7.02 o 
  -3   2   1      187.40      188.69      9.55 o 
  -2   2   1      226.54      217.78      7.81 o 
  -1   2   1      445.38      419.92     21.30 o 
   0   2   1       73.75       61.45     10.42 o 
   1   2   1      565.76      513.18     14.15 o 
   2   2   1       40.56       39.64      2.52 o 
   3   2   1      860.07     1011.79     16.28 o 
   4   2   1       69.51       66.11      2.34 o 
   5   2   1      246.18      298.51      6.64 o 
   6   2   1      139.55      149.17      3.18 o 
   7   2   1       96.58       93.26      2.71 o 
   8   2   1        2.39        2.32      1.99 o 
   9   2   1       15.37       12.49      2.63 o 
  10   2   1        1.63        0.51      2.88 o 
  11   2   1       13.86       16.42      4.47 o 
  -8   3   1        8.61       10.36      4.76 o 
  -7   3   1        4.40        5.77      3.27 o 
  -6   3   1       59.27       69.15      7.72 o 
  -5   3   1       13.67       16.86      1.97 o 
  -4   3   1       73.82       83.42      5.53 o 
  -3   3   1      209.42      202.90      8.28 o 
  -2   3   1      169.12      152.79     16.48 o 
  -1   3   1        5.87        5.80      0.84 o 
   0   3   1      689.46      618.07     54.56 o 
   1   3   1      372.62      351.41     41.22 o 
   2   3   1      949.44     1009.16     87.36 o 
   3   3   1      285.43      339.75     15.27 o 
   4   3   1      247.40      257.48     11.89 o 
   5   3   1      206.81      215.53      7.99 o 
   6   3   1       50.90       54.07      2.11 o 
   7   3   1       79.57       74.64      2.56 o 
   8   3   1       98.93      100.56      3.86 o 
   9   3   1       40.56       38.47      3.00 o 
  10   3   1        3.41        5.79      2.79 o 
  11   3   1       46.76       64.50      5.53 o 
  -7   4   1       34.58       39.43     10.82 o 
  -6   4   1        3.94        4.68      2.67 o 
  -5   4   1       34.01       37.52      3.85 o 
  -4   4   1        6.75       11.15      1.96 o 
  -3   4   1      155.65      173.96     11.58 o 
  -2   4   1      221.45      213.71     12.29 o 
  -1   4   1      186.10      150.95     15.83 o 
   0   4   1       87.25       80.53      4.52 o 
   1   4   1      450.65      474.45     41.45 o 
   2   4   1       71.20       52.13     10.21 o 
   3   4   1      218.23      239.34     12.66 o 
   4   4   1       25.79       26.65      1.52 o 
   5   4   1      139.03      140.11      5.78 o 
   6   4   1      416.02      438.31     11.19 o 
   7   4   1      136.88      132.16      3.78 o 
   8   4   1      233.81      225.23      7.86 o 
   9   4   1        5.34        4.42      2.09 o 
  10   4   1        1.07        0.14      2.45 o 
  11   4   1       43.19       45.13      8.37 o 
  -7   5   1        1.68       -0.63      4.98 o 
  -6   5   1       85.70      104.04      9.32 o 
  -5   5   1      107.32      133.09      9.19 o 
  -4   5   1        3.27        3.82      2.10 o 
  -3   5   1       28.26       29.43      2.30 o 
  -2   5   1      197.71      211.56     11.27 o 
  -1   5   1       17.21       17.60      1.74 o 
   0   5   1        8.87        7.78      0.86 o 
   1   5   1      770.40      720.82     82.56 o 
   2   5   1      277.16      291.00     63.08 o 
   3   5   1      187.59      200.01      6.51 o 
   4   5   1      130.70      132.74      2.73 o 
   5   5   1      184.51      169.84      6.89 o 
   6   5   1       65.18       70.37      2.58 o 
   7   5   1      204.06      178.61     10.01 o 
   8   5   1       17.73       18.66      2.26 o 
   9   5   1       33.24       37.71      2.91 o 
  10   5   1       51.88       56.84      3.52 o 
  11   5   1       23.26       23.86      5.33 o 
  -6   6   1       24.59       35.85     10.33 o 
  -5   6   1       47.80       50.70     10.88 o 
  -4   6   1       20.73       16.94      3.74 o 
  -3   6   1        7.72        5.22      2.15 o 
  -2   6   1        8.54        6.50      1.85 o 
  -1   6   1      189.77      164.17     21.16 o 
   0   6   1      170.31      144.13     15.87 o 
   1   6   1       41.17       36.51      4.12 o 
   2   6   1      132.49      134.20     10.38 o 
   3   6   1       44.96       46.88      1.79 o 
   4   6   1      420.75      425.68     15.44 o 
   5   6   1       64.28       64.26      2.70 o 
   6   6   1       19.12       21.84      2.02 o 
   7   6   1      389.95      380.15     14.60 o 
   8   6   1       11.52       15.42      2.29 o 
   9   6   1       68.66       71.33      3.48 o 
  10   6   1       33.67       28.40      3.55 o 
  11   6   1       51.95       63.92      5.31 o 
  -5   7   1        8.17        8.73      6.82 o 
  -4   7   1        2.49        3.07      3.83 o 
  -3   7   1      146.45      159.51     16.09 o 
  -2   7   1       26.01       31.24      9.52 o 
  -1   7   1       10.23        6.50      1.94 o 
   0   7   1      216.55      177.38     33.59 o 
   1   7   1       34.24       31.14      5.16 o 
   2   7   1       97.37       83.20     15.32 o 
   3   7   1       76.28       63.29      6.18 o 
   4   7   1      154.43      135.59     10.01 o 
   5   7   1      182.59      158.19      4.11 o 
   6   7   1      385.97      354.97     16.11 o 
   7   7   1      173.90      173.84     11.97 o 
   8   7   1        2.52        2.62      2.22 o 
   9   7   1       11.45        8.80      2.59 o 
  10   7   1        7.48        6.07      3.16 o 
  -4   8   1        3.05        2.34      4.34 o 
  -3   8   1       25.38       23.09      4.53 o 
  -2   8   1       48.08       55.92      7.74 o 
  -1   8   1       34.61       38.94      5.72 o 
   0   8   1       22.60       19.75      4.01 o 
   1   8   1       60.99       53.27      5.09 o 
   2   8   1        2.58        0.26      1.64 o 
   3   8   1       88.51       72.84     12.27 o 
   4   8   1      259.31      235.90     17.60 o 
   5   8   1       16.22       13.11      2.01 o 
   6   8   1       10.88       11.25      2.15 o 
   7   8   1        2.22        1.32      2.21 o 
   8   8   1        1.06       -1.52      2.36 o 
   9   8   1        1.14        4.31      2.84 o 
  10   8   1        3.82        4.85      4.59 o 
  -3   9   1        2.65       -3.85      7.78 o 
  -2   9   1       15.61       15.41      4.42 o 
  -1   9   1        6.76        8.49      3.80 o 
   0   9   1       12.20       13.30      3.86 o 
   1   9   1       12.39       13.71      3.71 o 
   2   9   1       17.35       15.70      2.77 o 
   3   9   1       40.01       30.02      6.80 o 
   4   9   1        5.30        2.65      1.81 o 
   5   9   1       34.83       40.38      3.19 o 
   6   9   1       72.23       72.30      3.43 o 
   7   9   1       11.41       10.73      2.60 o 
   8   9   1        1.20        0.35      2.73 o 
   9   9   1        0.01        2.17      3.53 o 
  -1  10   1        5.71        7.68      4.53 o 
   0  10   1        6.78        6.08      4.26 o 
   1  10   1       48.52       55.22      5.33 o 
   2  10   1        1.62       -3.09      3.69 o 
   3  10   1        3.46        2.87      5.62 o 
   4  10   1        1.21       -2.52      4.45 o 
   5  10   1       46.32       48.02      5.51 o 
   6  10   1       37.84       39.80      4.95 o 
   7  10   1        7.56        7.70      2.85 o 
   8  10   1        4.23        6.11      3.76 o 
   2  11   1       15.42       17.61      5.07 o 
   6  11   1       51.17       40.78      8.53 o 
  -7 -10   2       47.39       41.31      5.64 o 
  -6 -10   2       45.38       41.51     10.03 o 
  -5 -10   2        6.43        6.84      5.34 o 
  -4 -10   2        4.93        1.61      5.42 o 
  -3 -10   2       48.46       55.64      6.80 o 
  -2 -10   2        1.56        3.99      5.12 o 
  -1 -10   2        2.05        5.05      4.90 o 
   0 -10   2       33.10       38.61      6.54 o 
  -8  -9   2       12.08       13.68      3.27 o 
  -7  -9   2       52.46       55.97      3.58 o 
  -6  -9   2       61.29       59.50      3.82 o 
  -5  -9   2       10.27        8.84      3.36 o 
  -4  -9   2       26.16       31.73      5.36 o 
  -3  -9   2        3.71        3.08      3.49 o 
  -2  -9   2       27.15       15.33      4.69 o 
  -1  -9   2       12.90        9.86      4.34 o 
   0  -9   2       17.58       14.41      5.00 o 
   1  -9   2        1.92        0.45      4.64 o 
   2  -9   2       37.16       33.85      6.24 o 
  -9  -8   2       13.15       14.61      3.27 o 
  -8  -8   2       85.25       88.47      6.69 o 
  -7  -8   2       17.09       18.99      2.65 o 
  -6  -8   2       32.24       38.62      3.29 o 
  -5  -8   2       56.21       47.39      6.04 o 
  -4  -8   2       31.08       25.02      2.45 o 
  -3  -8   2      119.65       94.06      8.23 o 
  -2  -8   2        0.59        0.99      2.00 o 
  -1  -8   2       13.31       18.49      3.74 o 
   0  -8   2        4.78        5.90      4.07 o 
   1  -8   2       48.21       39.12      5.45 o 
   2  -8   2        0.92       -3.14      4.36 o 
   3  -8   2       10.26        8.04      5.22 o 
   4  -8   2        2.42        2.06      3.97 o 
 -10  -7   2       53.80       54.18      4.01 o 
  -9  -7   2       46.48       48.14      4.30 o 
  -8  -7   2       16.33       18.55      2.43 o 
  -7  -7   2       28.88       29.23      2.64 o 
  -6  -7   2       58.84       54.62      2.96 o 
  -5  -7   2        5.45        4.71      1.74 o 
  -4  -7   2      209.54      174.70      9.23 o 
  -3  -7   2        7.42        6.85      1.58 o 
  -2  -7   2      112.38      104.24      9.01 o 
  -1  -7   2      241.40      218.85      5.93 o 
   0  -7   2       58.29       56.63      3.51 o 
   1  -7   2       42.16       39.23      3.33 o 
   2  -7   2       20.76       14.96      4.29 o 
   3  -7   2        2.73        0.45      4.44 o 
   4  -7   2       20.18        9.84      5.41 o 
   5  -7   2       31.56       29.99      5.55 o 
 -10  -6   2       45.16       50.01      4.22 o 
  -9  -6   2       57.76       56.26      3.23 o 
  -8  -6   2       28.78       31.60      2.52 o 
  -7  -6   2       53.12       50.34      2.82 o 
  -6  -6   2      472.75      475.08     30.16 o 
  -5  -6   2       86.20       89.00      4.31 o 
  -4  -6   2       97.53       99.18      4.39 o 
  -3  -6   2      239.15      232.33     15.97 o 
  -2  -6   2       32.05       28.37      8.63 o 
  -1  -6   2      122.32      113.17      6.39 o 
   0  -6   2       22.13       21.54      1.79 o 
   1  -6   2       23.64       27.20      2.63 o 
   2  -6   2       62.26       60.91      3.49 o 
   3  -6   2      111.85      105.65     15.68 o 
   4  -6   2        0.74       -4.16      4.16 o 
   5  -6   2       65.17       57.15      4.95 o 
   6  -6   2       21.31       34.52      6.13 o 
 -10  -5   2        6.22        9.00      3.07 o 
  -9  -5   2       11.40       14.35      2.25 o 
  -8  -5   2       49.57       46.09      4.01 o 
  -7  -5   2        4.82        5.54      1.62 o 
  -6  -5   2       83.64       87.28      6.20 o 
  -5  -5   2        3.06        4.48      1.39 o 
  -4  -5   2       67.34       73.80      3.41 o 
  -3  -5   2      105.14       95.62      4.90 o 
  -2  -5   2       20.46       19.74      2.08 o 
  -1  -5   2      172.31      175.61     14.84 o 
   0  -5   2      139.92      126.46      6.13 o 
   1  -5   2      211.45      187.28      8.36 o 
   2  -5   2       77.37       81.77     10.81 o 
   3  -5   2      196.45      203.37     11.20 o 
   4  -5   2      104.06      113.41     14.83 o 
   5  -5   2       62.58       59.18      6.69 o 
   6  -5   2       55.89       53.92      5.18 o 
   7  -5   2       91.48       94.25     17.29 o 
 -10  -4   2        5.40        6.20      2.58 o 
  -9  -4   2       24.49       35.85      2.94 o 
  -8  -4   2       35.21       35.28      2.25 o 
  -7  -4   2      229.07      205.76     11.89 o 
  -6  -4   2       91.88       92.84      3.11 o 
  -5  -4   2       62.15       68.04      2.27 o 
  -4  -4   2       98.37      106.38      4.41 o 
  -3  -4   2      571.16      632.03     10.21 o 
  -2  -4   2      333.39      379.32     14.51 o 
  -1  -4   2       63.39       67.26     15.60 o 
   0  -4   2     1718.88     1623.92     94.71 o 
   1  -4   2      209.36      192.40     14.62 o 
   2  -4   2       34.05       33.89      1.51 o 
   3  -4   2        8.28        9.07      1.30 o 
   4  -4   2      126.21      132.01      5.63 o 
   5  -4   2        0.84        0.41      2.72 o 
   6  -4   2        7.35        3.47      2.81 o 
   7  -4   2        8.77       10.64      4.27 o 
 -10  -3   2       42.77       43.36      4.36 o 
  -9  -3   2        3.37        1.95      2.13 o 
  -8  -3   2      129.50      123.27      7.11 o 
  -7  -3   2        8.18        9.24      1.49 o 
  -6  -3   2      221.95      231.74     11.53 o 
  -5  -3   2       94.37       89.40      4.33 o 
  -4  -3   2      632.26      676.47     29.24 o 
  -3  -3   2        2.17        2.10      0.84 o 
  -2  -3   2      161.03      150.75      9.90 o 
  -1  -3   2       50.63       49.74      9.62 o 
   0  -3   2      458.24      430.44     32.65 o 
   1  -3   2     1726.88     1694.70     15.55 o 
   2  -3   2      194.85      216.33      9.18 o 
   3  -3   2      349.50      375.55     11.05 o 
   4  -3   2       65.77       73.10      4.01 o 
   5  -3   2        4.27        3.17      1.55 o 
   6  -3   2       53.19       53.77      3.47 o 
   7  -3   2       31.71       33.36      4.57 o 
 -10  -2   2        1.67        5.33      3.78 o 
  -9  -2   2       29.88       30.98      3.17 o 
  -8  -2   2        0.53        1.89      1.75 o 
  -7  -2   2       98.96       90.12      2.74 o 
  -6  -2   2       32.23       33.62      1.67 o 
  -5  -2   2       18.38       20.94      1.29 o 
  -4  -2   2      332.87      398.38     14.71 o 
  -3  -2   2      143.88      155.03      6.47 o 
  -2  -2   2     1577.19     1772.51     86.73 o 
  -1  -2   2      120.50      123.95      6.32 o 
   0  -2   2    17428.37    15576.40   1533.31 o 
   1  -2   2     2053.80     1968.97    181.59 o 
   2  -2   2      576.78      604.65      5.93 o 
   3  -2   2      124.48      147.67      9.00 o 
   4  -2   2      133.62      139.55      3.62 o 
   5  -2   2      136.55      147.89      6.66 o 
   6  -2   2       27.41       26.82      4.93 o 
   7  -2   2       95.75      109.99      9.18 o 
   8  -2   2        7.87       11.15      6.27 o 
 -10  -1   2        1.94        0.30      3.83 o 
  -9  -1   2       14.61       13.25      4.54 o 
  -8  -1   2       13.09       14.33      2.40 o 
  -7  -1   2      234.71      218.27      4.72 o 
  -6  -1   2      114.29       90.66     15.86 o 
  -5  -1   2      161.45      169.15      5.93 o 
  -4  -1   2       55.88       63.64      1.95 o 
  -3  -1   2       56.72       62.93      1.72 o 
  -2  -1   2      112.28      130.51      2.17 o 
  -1  -1   2        0.08        0.15      0.44 o 
   0  -1   2      132.05      125.06      2.64 o 
   1  -1   2     5278.75     5513.02     68.54 o 
   2  -1   2      214.01      234.69     18.67 o 
   3  -1   2      123.74      117.25     10.41 o 
   4  -1   2      797.29      823.43     44.78 o 
   5  -1   2      195.36      227.57     10.23 o 
   6  -1   2       18.08       17.22      3.39 o 
   7  -1   2       55.93       65.46      3.21 o 
   8  -1   2       58.89       76.56      4.46 o 
   9  -1   2       21.23       18.82      6.42 o 
 -10   0   2       30.48       36.30      6.00 o 
  -9   0   2       19.10       25.75      5.05 o 
  -8   0   2        4.81        4.50      2.84 o 
  -7   0   2       54.67       59.18      3.60 o 
  -6   0   2       23.44       22.42      1.67 o 
  -5   0   2      130.33      130.18      4.75 o 
  -4   0   2     1675.64     1766.24     44.69 o 
  -3   0   2      495.22      477.55     37.37 o 
  -2   0   2    17540.02    16989.53    284.14 o 
  -1   0   2      125.66      125.97      2.23 o 
   0   0   2     3155.05     1588.91    657.39 o 
   1   0   2      501.60      496.53    119.44 o 
   2   0   2      504.53      553.77     49.55 o 
   3   0   2     1001.44     1216.50     60.69 o 
   4   0   2      102.14      112.39      8.91 o 
   5   0   2      220.00      216.53      9.98 o 
   6   0   2       24.50       30.22      2.20 o 
   7   0   2      194.51      203.27      4.64 o 
   8   0   2       12.50       15.35      2.55 o 
   9   0   2        5.25        4.41      2.76 o 
  10   0   2        4.34        6.21      3.98 o 
  -9   1   2        1.71        5.66      4.62 o 
  -8   1   2       54.71       61.82      5.68 o 
  -7   1   2       40.81       42.40      3.50 o 
  -6   1   2       21.63       23.44      2.94 o 
  -5   1   2      201.38      194.82     10.94 o 
  -4   1   2      236.88      233.38      9.91 o 
  -3   1   2     1692.44     1811.31     42.93 o 
  -2   1   2     1835.05     1701.01     42.58 o 
  -1   1   2     5309.28     4469.92    365.81 o 
   0   1   2      567.08      478.04     19.72 o 
   1   1   2      101.61       80.52     20.69 o 
   2   1   2      577.86      645.94     40.91 o 
   3   1   2      152.21      160.25      5.78 o 
   4   1   2       68.58       69.29      1.91 o 
   5   1   2      454.56      475.35      9.92 o 
   6   1   2        4.69        8.14      1.32 o 
   7   1   2       85.87       85.70      3.14 o 
   8   1   2       17.93       14.77      2.40 o 
   9   1   2        3.38        6.02      2.57 o 
  10   1   2        2.22        2.32      3.09 o 
  -9   2   2       33.14       28.23      5.90 o 
  -8   2   2        1.01       -1.62      4.06 o 
  -7   2   2       23.46       31.33      4.62 o 
  -6   2   2       62.98       62.62      8.37 o 
  -5   2   2       87.67       95.46      7.31 o 
  -4   2   2       34.87       36.73      2.21 o 
  -3   2   2      183.69      194.08      7.60 o 
  -2   2   2      574.72      535.49      5.66 o 
  -1   2   2      231.61      194.27      2.69 o 
   0   2   2      550.89      478.02     40.70 o 
   1   2   2      632.23      583.07     32.09 o 
   2   2   2        2.76        6.29      0.72 o 
   3   2   2      372.12      403.44      8.10 o 
   4   2   2      117.92      123.49      2.49 o 
   5   2   2      172.86      187.97      3.30 o 
   6   2   2      187.80      163.84      3.05 o 
   7   2   2       41.35       39.76      2.16 o 
   8   2   2      165.92      164.54      4.37 o 
   9   2   2        1.95        1.70      2.35 o 
  10   2   2        7.15        6.61      2.93 o 
  11   2   2        4.21        9.40      4.26 o 
  -8   3   2       10.44        4.29      4.65 o 
  -7   3   2        2.68        2.12      3.21 o 
  -6   3   2      102.84      111.44     12.36 o 
  -5   3   2      203.09      229.40     18.87 o 
  -4   3   2        7.47        9.76      1.48 o 
  -3   3   2      364.13      363.70     17.00 o 
  -2   3   2      110.54      111.27      8.75 o 
  -1   3   2      109.65       95.28     15.06 o 
   0   3   2     1064.26     1002.29     34.28 o 
   1   3   2      149.25      145.98     10.20 o 
   2   3   2      380.81      331.72     60.65 o 
   3   3   2      247.34      266.91     11.62 o 
   4   3   2      447.39      482.39      9.57 o 
   5   3   2        0.57        0.43      0.94 o 
   6   3   2      193.72      206.39      3.79 o 
   7   3   2       74.04       87.92      2.71 o 
   8   3   2       77.30       72.42      2.86 o 
   9   3   2       10.27        8.09      2.42 o 
  10   3   2       35.58       38.28      3.58 o 
  11   3   2       21.89       29.71      5.88 o 
  -7   4   2       22.64       31.61      6.33 o 
  -6   4   2        0.71        1.01      2.60 o 
  -5   4   2      117.96      134.52     15.89 o 
  -4   4   2      121.63      127.66      5.20 o 
  -3   4   2       72.94       76.08      5.18 o 
  -2   4   2      126.22      116.08      6.47 o 
  -1   4   2      716.02      694.22     55.04 o 
   0   4   2      115.56      103.19      4.38 o 
   1   4   2       65.91       62.17      8.54 o 
   2   4   2      109.03      111.10      7.99 o 
   3   4   2      474.64      490.40     32.22 o 
   4   4   2      374.17      438.05     11.19 o 
   5   4   2      318.91      331.03      9.78 o 
   6   4   2        7.31        6.68      1.41 o 
   7   4   2      288.97      274.88      4.48 o 
   8   4   2      105.15       88.75      3.12 o 
   9   4   2       26.52       27.37      2.53 o 
  10   4   2       26.89       30.95      3.42 o 
  11   4   2        4.99        7.44      4.08 o 
  -7   5   2       32.19       45.71      8.50 o 
  -6   5   2       70.30       87.33      8.71 o 
  -5   5   2       67.19       81.59      8.74 o 
  -4   5   2        0.83        1.48      2.00 o 
  -3   5   2        4.84        3.43      1.74 o 
  -2   5   2      148.89      153.62     11.53 o 
  -1   5   2      214.43      193.56     11.13 o 
   0   5   2      196.64      186.46     11.37 o 
   1   5   2      432.73      397.74     34.62 o 
   2   5   2      174.07      178.83     15.89 o 
   3   5   2        0.64        0.63      0.94 o 
   4   5   2      318.80      322.14      6.65 o 
   5   5   2       54.59       57.04      3.45 o 
   6   5   2       94.04       93.65      2.82 o 
   7   5   2      265.42      255.97      9.50 o 
   8   5   2       45.17       51.36      2.86 o 
   9   5   2       14.89       16.63      2.40 o 
  10   5   2       56.76       58.46      3.53 o 
  11   5   2       26.63       33.73      4.05 o 
  -6   6   2       19.89       27.97      6.40 o 
  -5   6   2       56.50       70.09      5.97 o 
  -4   6   2        8.35       10.85      2.63 o 
  -3   6   2       50.33       46.84      3.05 o 
  -2   6   2       31.09       33.89      3.82 o 
  -1   6   2       20.54       19.68      1.92 o 
   0   6   2       21.81       19.65      1.97 o 
   1   6   2        4.41        4.78      1.06 o 
   2   6   2      189.99      160.02      7.72 o 
   3   6   2      201.36      188.70     11.03 o 
   4   6   2        6.46        3.97      1.29 o 
   5   6   2      106.35       97.07      6.48 o 
   6   6   2      553.60      555.09     20.81 o 
   7   6   2       26.00       24.74      2.34 o 
   8   6   2       42.42       39.85      2.83 o 
   9   6   2      184.16      189.47      4.77 o 
  10   6   2       56.54       57.60      3.62 o 
  11   6   2       18.87       15.73      5.96 o 
  -5   7   2       96.41      119.08     18.56 o 
  -4   7   2        8.64        7.10      4.23 o 
  -3   7   2       31.42       33.90      5.40 o 
  -2   7   2      103.65      110.12      8.44 o 
  -1   7   2       50.75       53.29      4.88 o 
   0   7   2      214.60      196.37     15.37 o 
   1   7   2       96.15       86.79      7.06 o 
   2   7   2       36.51       31.25      4.90 o 
   3   7   2       84.16       84.84      7.30 o 
   4   7   2      291.42      265.93     10.28 o 
   5   7   2      234.94      221.81      7.95 o 
   6   7   2       27.21       28.57      2.36 o 
   7   7   2        5.66        2.27      1.99 o 
   8   7   2       44.99       43.55      3.08 o 
   9   7   2       15.89       20.17      2.88 o 
  10   7   2      102.63      108.81      5.07 o 
  -4   8   2       10.30       15.49      5.05 o 
  -3   8   2        2.00       -3.05      3.96 o 
  -2   8   2        8.20       12.87      3.94 o 
  -1   8   2       55.05       59.61      5.44 o 
   0   8   2       13.60       13.13      2.36 o 
   1   8   2       20.31       17.55      2.54 o 
   2   8   2      177.14      161.19     14.72 o 
   3   8   2       76.01       64.16      7.60 o 
   4   8   2      100.39       66.55     11.98 o 
   5   8   2       40.46       39.42      2.52 o 
   6   8   2       42.32       36.33      2.66 o 
   7   8   2       49.51       49.63      3.15 o 
   8   8   2       29.15       28.89      3.44 o 
   9   8   2       15.98       17.07      3.43 o 
  10   8   2       24.69       23.47      3.95 o 
  -3   9   2        4.46        3.19      4.78 o 
  -2   9   2        6.82        2.67      4.30 o 
  -1   9   2       20.37       22.25      4.42 o 
   0   9   2        5.96        7.66      3.91 o 
   1   9   2        3.48        5.95      3.47 o 
   2   9   2        2.21        2.41      1.97 o 
   3   9   2       10.10       12.34      2.11 o 
   4   9   2       29.58       24.11      2.62 o 
   5   9   2       14.99       14.73      2.28 o 
   6   9   2      184.38      176.12      8.76 o 
   7   9   2       16.02       16.75      2.67 o 
   8   9   2       16.58       25.43      3.14 o 
   9   9   2        5.31        7.97      3.65 o 
  -1  10   2       45.84       56.34      6.00 o 
   0  10   2        4.90        5.05      4.56 o 
   1  10   2        2.30        1.68      4.18 o 
   2  10   2        6.62        6.55      4.21 o 
   3  10   2       37.87       45.57      4.68 o 
   4  10   2       23.82       21.89      5.12 o 
   5  10   2       64.35       53.18      4.74 o 
   6  10   2       52.70       49.51      5.34 o 
   7  10   2       91.31       97.66      8.11 o 
   8  10   2       27.80       28.51      5.12 o 
   2  11   2        4.49        5.83      4.99 o 
   6  11   2       20.91       14.48      4.74 o 
  -7 -10   3       33.74       37.62      6.93 o 
  -6 -10   3        3.69        0.00      4.26 o 
  -5 -10   3       28.46       19.25      5.92 o 
  -4 -10   3       50.48       66.22      7.57 o 
  -3 -10   3        9.33        8.10      5.06 o 
  -2 -10   3        0.63        2.38      4.71 o 
  -1 -10   3        0.14        2.25      4.79 o 
   0 -10   3        0.36       -3.81      4.85 o 
  -8  -9   3       22.48       25.00      3.48 o 
  -7  -9   3       47.73       44.49      6.38 o 
  -6  -9   3       35.62       35.74      4.69 o 
  -5  -9   3        5.07        7.57      2.78 o 
  -4  -9   3       23.82       30.19      4.01 o 
  -3  -9   3       14.96       18.96      2.88 o 
  -2  -9   3       47.02       46.01      3.38 o 
  -1  -9   3       13.16        6.85      4.30 o 
   0  -9   3       15.49       18.02      4.87 o 
   1  -9   3        0.39        0.28      4.70 o 
   2  -9   3       22.92       19.07      5.65 o 
  -9  -8   3       20.60       19.16      3.44 o 
  -8  -8   3       13.32       17.53      3.08 o 
  -7  -8   3       19.19       21.13      2.55 o 
  -6  -8   3       74.39       68.42      3.01 o 
  -5  -8   3      100.93       93.02      6.50 o 
  -4  -8   3        0.69        2.37      2.24 o 
  -3  -8   3        1.55        2.08      1.98 o 
  -2  -8   3        0.51        1.37      2.07 o 
  -1  -8   3       42.22       43.99      2.91 o 
   0  -8   3        6.49        6.29      2.82 o 
   1  -8   3       14.81       16.29      4.50 o 
   2  -8   3        3.04        3.52      4.37 o 
   3  -8   3       11.32        5.08      5.04 o 
   4  -8   3        1.90        2.01      5.63 o 
 -10  -7   3       35.86       39.90      5.65 o 
  -9  -7   3       44.77       45.65      4.94 o 
  -8  -7   3       21.75       25.97      2.63 o 
  -7  -7   3       70.35       69.30      6.23 o 
  -6  -7   3       51.37       50.04      2.62 o 
  -5  -7   3       51.64       53.97      2.51 o 
  -4  -7   3      236.83      211.22     15.10 o 
  -3  -7   3       75.08       67.78      3.62 o 
  -2  -7   3       10.33       10.46      1.80 o 
  -1  -7   3       95.51       87.13      3.25 o 
   0  -7   3       43.46       41.00      5.28 o 
   1  -7   3       36.75       40.45      3.47 o 
   2  -7   3       44.15       49.43      3.81 o 
   3  -7   3       46.74       47.86      5.99 o 
   4  -7   3       16.48       12.57      5.46 o 
   5  -7   3       22.90       17.38      4.35 o 
 -10  -6   3        3.59        1.96      3.21 o 
  -9  -6   3       31.95       33.64      4.96 o 
  -8  -6   3       81.25       75.76      6.44 o 
  -7  -6   3       52.25       53.20      2.74 o 
  -6  -6   3        0.59        0.25      1.59 o 
  -5  -6   3      132.04      134.97      6.23 o 
  -4  -6   3        6.55        5.30      1.29 o 
  -3  -6   3      340.29      281.86     52.03 o 
  -2  -6   3       22.96       21.70      4.06 o 
  -1  -6   3       15.35       16.14      1.37 o 
   0  -6   3      105.76      103.70      4.63 o 
   1  -6   3       70.62       67.27      3.46 o 
   2  -6   3       41.55       42.64      3.26 o 
   3  -6   3      151.09      142.82      4.96 o 
   4  -6   3       11.79       12.84      4.70 o 
   5  -6   3       10.34        8.47      5.15 o 
   6  -6   3        8.21        8.32      4.26 o 
 -10  -5   3       26.67       28.92      3.65 o 
  -9  -5   3        5.70        7.83      2.36 o 
  -8  -5   3      113.72      105.43      7.23 o 
  -7  -5   3       45.98       48.55      3.28 o 
  -6  -5   3      149.52      145.80     10.82 o 
  -5  -5   3       84.74       87.22      6.13 o 
  -4  -5   3       52.97       54.28      2.21 o 
  -3  -5   3       61.02       54.25      2.74 o 
  -2  -5   3        0.70        1.98      0.91 o 
  -1  -5   3        5.45        5.96      0.86 o 
   0  -5   3       73.13       75.37      3.64 o 
   1  -5   3      424.70      407.32     10.45 o 
   2  -5   3       56.95       58.38      4.55 o 
   3  -5   3        1.33        2.97      1.80 o 
   4  -5   3      199.07      196.35     32.28 o 
   5  -5   3       35.95       37.83      6.75 o 
   6  -5   3       18.92       20.87      4.21 o 
   7  -5   3       21.01       21.69      4.84 o 
 -10  -4   3       52.22       61.24      4.75 o 
  -9  -4   3       27.04       30.91      2.77 o 
  -8  -4   3        0.74        1.82      1.85 o 
  -7  -4   3      213.29      202.73     11.61 o 
  -6  -4   3        5.89        4.88      1.37 o 
  -5  -4   3       53.67       60.80      3.61 o 
  -4  -4   3        0.23       -0.48      1.01 o 
  -3  -4   3       85.32       92.21      3.77 o 
  -2  -4   3      437.55      477.56     26.30 o 
  -1  -4   3       80.16       86.22      5.58 o 
   0  -4   3     1809.46     1698.98     58.98 o 
   1  -4   3      186.19      187.85     12.45 o 
   2  -4   3      505.25      483.42     15.88 o 
   3  -4   3       31.65       29.98      2.11 o 
   4  -4   3       76.72       65.92      4.47 o 
   5  -4   3        2.61        0.61      2.74 o 
   6  -4   3        2.53        2.34      3.31 o 
   7  -4   3       22.87       29.11      6.65 o 
 -10  -3   3       10.51       11.61      3.14 o 
  -9  -3   3       13.17       16.78      2.45 o 
  -8  -3   3        1.57        1.12      1.79 o 
  -7  -3   3       80.55       75.19      3.59 o 
  -6  -3   3      384.67      370.08     17.35 o 
  -5  -3   3       60.81       57.17      2.57 o 
  -4  -3   3       77.09       89.30      4.27 o 
  -3  -3   3      491.14      560.80     22.88 o 
  -2  -3   3      386.26      409.08     23.87 o 
  -1  -3   3       15.31       19.37      2.69 o 
   0  -3   3      170.95      166.73      7.23 o 
   1  -3   3      634.52      639.49     43.95 o 
   2  -3   3      227.33      232.59     18.32 o 
   3  -3   3       30.24       31.19      1.52 o 
   4  -3   3       26.45       29.73      2.19 o 
   5  -3   3       75.24       79.33      4.24 o 
   6  -3   3       18.11       21.05      5.74 o 
   7  -3   3       48.08       51.90      4.83 o 
   8  -3   3       11.79       11.92      6.90 o 
 -10  -2   3        0.69        0.68      3.75 o 
  -9  -2   3       41.59       37.96      3.37 o 
  -8  -2   3        0.53        0.43      1.73 o 
  -7  -2   3        9.45        9.03      1.65 o 
  -6  -2   3       24.72       23.58      1.72 o 
  -5  -2   3        0.68        1.06      1.02 o 
  -4  -2   3      425.47      473.26     18.61 o 
  -3  -2   3      437.04      471.14      6.45 o 
  -2  -2   3        2.21        2.36      0.84 o 
  -1  -2   3      540.67      575.62     25.92 o 
   0  -2   3     5966.32     5918.97    180.96 o 
   1  -2   3      491.46      471.55      7.57 o 
   2  -2   3       46.16       50.81      5.13 o 
   3  -2   3      554.92      611.27     44.97 o 
   4  -2   3       94.24      101.93      2.92 o 
   5  -2   3       17.48       22.72      1.77 o 
   6  -2   3       28.06       41.02      3.71 o 
   7  -2   3       44.26       49.84      5.64 o 
   8  -2   3       45.57       53.62      7.41 o 
   9  -2   3       14.42       28.69      7.38 o 
 -10  -1   3        0.14        2.61      4.81 o 
  -9  -1   3       14.05       16.70      3.71 o 
  -8  -1   3       40.33       43.23      5.42 o 
  -7  -1   3       90.28       70.55     10.71 o 
  -6  -1   3       17.34       17.53      1.59 o 
  -5  -1   3        4.96        4.60      1.11 o 
  -4  -1   3       87.63       87.93      2.31 o 
  -3  -1   3       17.20       22.12      1.37 o 
  -2  -1   3      477.22      511.29      6.91 o 
  -1  -1   3      699.88      685.43     11.79 o 
   0  -1   3      285.78      268.01      4.56 o 
   1  -1   3      430.27      425.95      7.17 o 
   2  -1   3      957.95      930.97     15.81 o 
   3  -1   3       17.59       18.18      1.43 o 
   4  -1   3      619.61      813.42     27.08 o 
   5  -1   3        8.89       12.55      1.49 o 
   6  -1   3       10.94       15.37      2.08 o 
   7  -1   3      118.16      134.78      4.03 o 
   8  -1   3      115.03      114.65      5.55 o 
   9  -1   3        2.27        3.06      6.14 o 
  -9   0   3       14.85       21.09      5.08 o 
  -8   0   3        7.30        7.25      2.91 o 
  -7   0   3       47.96       46.83      3.44 o 
  -6   0   3      111.30      104.87      5.63 o 
  -5   0   3       82.42       73.33      3.92 o 
  -4   0   3     1809.34     1806.37     73.82 o 
  -3   0   3      155.44      166.60      2.56 o 
  -2   0   3     5948.07     6437.80    188.95 o 
  -1   0   3      282.71      284.87      2.84 o 
   0   0   3       17.52       11.92      3.67 o 
   1   0   3     1131.04     1078.71     22.38 o 
   2   0   3       11.04       14.05      4.19 o 
   3   0   3      185.85      214.77     12.56 o 
   4   0   3      260.70      284.71     12.06 o 
   5   0   3      232.05      277.18     14.12 o 
   6   0   3       24.83       30.23      2.28 o 
   7   0   3       70.16       79.79      6.55 o 
   8   0   3       11.34       12.71      2.73 o 
   9   0   3       10.39        7.17      2.74 o 
  -9   1   3        0.44        3.99      4.71 o 
  -8   1   3       13.04        9.70      4.20 o 
  -7   1   3       33.95       37.63      4.50 o 
  -6   1   3       65.56       58.43      3.61 o 
  -5   1   3      416.98      385.84     58.11 o 
  -4   1   3      165.61      167.67     13.83 o 
  -3   1   3      612.11      625.23     38.38 o 
  -2   1   3      533.68      462.49     45.62 o 
  -1   1   3      457.81      412.45      8.84 o 
   0   1   3     1032.50      650.30      9.97 o 
   1   1   3     1119.27     1023.15     94.93 o 
   2   1   3      318.90      330.37     24.27 o 
   3   1   3     2537.86     2783.55     63.15 o 
   4   1   3      470.78      519.50      9.51 o 
   5   1   3      151.99      176.11      5.02 o 
   6   1   3      167.10      183.56      3.18 o 
   7   1   3       13.67       14.79      2.04 o 
   8   1   3       78.75       92.72      7.01 o 
   9   1   3       28.97       28.28      3.11 o 
  10   1   3        2.16        1.99      3.00 o 
  -9   2   3       23.77       28.58      5.97 o 
  -8   2   3        2.92        3.75      4.22 o 
  -7   2   3       45.48       52.96      5.02 o 
  -6   2   3       38.28       34.02      3.26 o 
  -5   2   3       61.84       62.53      5.05 o 
  -4   2   3      506.04      516.12     20.88 o 
  -3   2   3      203.77      201.26      8.55 o 
  -2   2   3       43.62       37.41      3.02 o 
  -1   2   3      891.93      667.99      8.97 o 
   0   2   3       12.32       13.66      0.82 o 
   1   2   3      285.11      253.73     20.67 o 
   2   2   3       84.55       86.27      5.81 o 
   3   2   3      506.15      548.64     23.52 o 
   4   2   3       45.04       49.54      1.81 o 
   5   2   3      254.45      244.22      9.72 o 
   6   2   3      269.17      300.22      7.49 o 
   7   2   3      169.38      165.39      3.37 o 
   8   2   3      180.99      166.96      4.38 o 
   9   2   3        2.54        0.76      2.30 o 
  10   2   3        3.98        2.24      2.85 o 
  11   2   3       30.46       26.09      4.60 o 
  -8   3   3       11.70       11.21      4.89 o 
  -7   3   3       49.23       52.91      7.65 o 
  -6   3   3      153.68      174.44     15.60 o 
  -5   3   3        1.31        1.74      1.84 o 
  -4   3   3       32.43       30.99      5.06 o 
  -3   3   3       32.78       28.79      1.98 o 
  -2   3   3      507.64      496.76     23.00 o 
  -1   3   3       16.87       14.72      1.11 o 
   0   3   3      200.78      191.98     17.34 o 
   1   3   3     2496.46     2424.14    154.22 o 
   2   3   3      483.56      501.75     25.98 o 
   3   3   3      162.71      185.52      9.10 o 
   4   3   3      629.29      709.47     23.08 o 
   5   3   3      520.46      561.04     12.64 o 
   6   3   3       72.89       79.43      2.60 o 
   7   3   3      342.38      317.84     14.06 o 
   8   3   3       34.58       33.71      2.36 o 
   9   3   3        4.73        4.75      2.32 o 
  10   3   3       51.58       61.73      4.00 o 
  11   3   3        2.42        2.97      3.96 o 
  -8   4   3        1.74        7.20      5.65 o 
  -7   4   3       17.34       21.72      5.55 o 
  -6   4   3       12.38       13.51      2.93 o 
  -5   4   3      178.46      189.41     12.28 o 
  -4   4   3       71.10       66.20      3.90 o 
  -3   4   3       25.16       24.26      2.30 o 
  -2   4   3       93.00       81.25      4.79 o 
  -1   4   3      701.93      664.39     24.61 o 
   0   4   3      273.05      254.53      9.66 o 
   1   4   3      488.18      491.29     33.86 o 
   2   4   3       51.12       51.46      4.65 o 
   3   4   3      637.78      751.60     55.46 o 
   4   4   3        0.54        0.07      0.94 o 
   5   4   3      160.72      150.74      6.76 o 
   6   4   3      100.13       96.17      3.42 o 
   7   4   3      394.07      376.00      9.13 o 
   8   4   3        8.96        8.99      1.89 o 
   9   4   3        9.13       11.62      2.22 o 
  10   4   3       20.47       23.35      3.21 o 
  11   4   3        4.56        8.11      3.94 o 
  -7   5   3       24.31       32.15      5.82 o 
  -6   5   3       10.85       13.22      3.37 o 
  -5   5   3       40.70       52.63      9.46 o 
  -4   5   3        2.78        0.43      2.01 o 
  -3   5   3       78.39       79.64      4.66 o 
  -2   5   3       15.89       15.93      1.82 o 
  -1   5   3        8.76        8.41      1.25 o 
   0   5   3      263.76      251.30     11.93 o 
   1   5   3      170.71      162.39     20.49 o 
   2   5   3      229.05      208.84     13.58 o 
   3   5   3      577.98      509.36     57.05 o 
   4   5   3      143.85      134.21      3.08 o 
   5   5   3        3.33        1.18      1.25 o 
   6   5   3      155.96      159.36      3.63 o 
   7   5   3       41.48       41.90      2.50 o 
   8   5   3       51.13       49.79      2.81 o 
   9   5   3       25.74       22.61      2.83 o 
  10   5   3       49.21       51.43      3.40 o 
  11   5   3       39.77       46.08      5.07 o 
  -6   6   3        9.13       10.34      5.12 o 
  -5   6   3       17.21       15.89      3.34 o 
  -4   6   3        2.73        2.56      2.37 o 
  -3   6   3       19.79       19.75      2.53 o 
  -2   6   3       24.91       24.38      3.30 o 
  -1   6   3       12.32       12.83      1.82 o 
   0   6   3       25.69       24.93      2.40 o 
   1   6   3      189.93      181.31     12.15 o 
   2   6   3      259.31      276.01     14.61 o 
   3   6   3       72.71       79.06      3.11 o 
   4   6   3      107.51       83.77     11.59 o 
   5   6   3      175.99      160.51      7.97 o 
   6   6   3        2.69        0.18      1.61 o 
   7   6   3      244.70      259.85      4.81 o 
   8   6   3       89.97       94.42      3.55 o 
   9   6   3       64.90       65.57      3.47 o 
  10   6   3       86.20       81.85      3.90 o 
  11   6   3       22.64       30.36      5.47 o 
  -5   7   3       20.97       27.57      7.72 o 
  -4   7   3       20.29       22.61      4.64 o 
  -3   7   3       44.86       47.72      3.54 o 
  -2   7   3       44.52       43.24      5.49 o 
  -1   7   3      126.61      127.53      9.67 o 
   0   7   3       61.93       62.07      8.38 o 
   1   7   3       13.89       13.04      1.48 o 
   2   7   3      185.53      164.66     16.00 o 
   3   7   3      307.95      278.52     13.09 o 
   4   7   3      441.45      382.01     17.39 o 
   5   7   3       41.95       39.68      2.30 o 
   6   7   3      239.49      244.51      7.75 o 
   7   7   3        7.82        9.76      2.16 o 
   8   7   3       63.42       68.60      3.47 o 
   9   7   3       30.95       26.39      3.01 o 
  10   7   3        9.11        8.52      3.18 o 
  -4   8   3        0.32       -0.68      4.61 o 
  -3   8   3       10.42        6.87      6.32 o 
  -2   8   3       44.09       44.22      5.11 o 
  -1   8   3      121.84      121.80     11.96 o 
   0   8   3       10.55        6.47      2.23 o 
   1   8   3       70.01       71.69     11.19 o 
   2   8   3      195.74      170.02     18.95 o 
   3   8   3       30.53       22.11      4.17 o 
   4   8   3       10.09        9.12      1.89 o 
   5   8   3       45.20       39.54      3.02 o 
   6   8   3       97.80       91.48      6.61 o 
   7   8   3       58.64       56.19      3.22 o 
   8   8   3        3.65        1.00      2.42 o 
   9   8   3        4.29        3.49      2.78 o 
  10   8   3       10.33        7.45      3.49 o 
  -3   9   3       28.27       33.00      5.63 o 
  -2   9   3       14.43       15.86      4.93 o 
  -1   9   3        2.53       -0.21      4.04 o 
   0   9   3       11.09        9.58      4.14 o 
   1   9   3       30.43       33.12      3.90 o 
   2   9   3        2.25        1.59      1.98 o 
   3   9   3        4.18        4.24      1.99 o 
   4   9   3        9.55        8.92      3.21 o 
   5   9   3       26.47       27.06      2.38 o 
   6   9   3       61.72       58.73      7.58 o 
   7   9   3       35.04       31.55      3.03 o 
   8   9   3        3.86        5.74      2.80 o 
   9   9   3        2.42        5.58      3.65 o 
  -1  10   3       31.61       41.96      6.04 o 
   0  10   3        5.46        5.42      4.88 o 
   1  10   3        2.04        2.03      4.37 o 
   2  10   3        4.52        3.09      3.20 o 
   3  10   3       55.13       60.43      4.59 o 
   4  10   3       23.25       25.39      3.81 o 
   5  10   3       50.57       43.18      3.56 o 
   6  10   3       95.29       82.12      5.97 o 
   7  10   3        9.48        8.64      3.50 o 
   8  10   3       11.29       10.47      3.91 o 
   2  11   3       34.09       40.92      6.21 o 
   4  11   3        4.11        3.52      5.36 o 
   5  11   3       41.30       39.69      3.77 o 
   6  11   3       22.06       17.90      3.43 o 
  -6 -10   4       14.84       24.73      7.51 o 
  -4 -10   4        4.05        4.26      4.25 o 
  -3 -10   4        1.52       -0.73      3.02 o 
  -2 -10   4       12.97       20.54      5.55 o 
  -1 -10   4        2.57        1.48      4.90 o 
  -8  -9   4        3.13        1.64      7.63 o 
  -7  -9   4       22.83       21.22      7.22 o 
  -6  -9   4       24.98       28.95      7.73 o 
  -5  -9   4       22.14       25.49      4.17 o 
  -4  -9   4       48.66       59.42      7.30 o 
  -3  -9   4        4.49        2.88      2.69 o 
  -2  -9   4       24.42       27.44      4.38 o 
  -1  -9   4        8.20        7.85      3.42 o 
   0  -9   4       13.36       10.11      4.73 o 
   1  -9   4        1.47        0.07      4.52 o 
   2  -9   4        9.12        6.30      5.15 o 
  -9  -8   4        3.37        3.06      3.67 o 
  -8  -8   4       64.44       71.50      4.81 o 
  -7  -8   4       27.23       26.78      2.73 o 
  -6  -8   4       36.42       38.76      3.59 o 
  -5  -8   4      129.94      118.71     14.61 o 
  -4  -8   4        0.34        0.68      2.32 o 
  -3  -8   4       23.59       20.92      5.52 o 
  -2  -8   4        1.02        1.34      2.14 o 
  -1  -8   4       23.37       29.22      3.98 o 
   0  -8   4        9.58        9.21      3.00 o 
   1  -8   4        1.24       -2.56      2.99 o 
   2  -8   4        0.77       -1.22      4.08 o 
   3  -8   4        2.23        3.45      4.85 o 
   4  -8   4        1.48        4.69      5.76 o 
  -9  -7   4       21.53       24.38      4.07 o 
  -8  -7   4       30.54       28.22      3.12 o 
  -7  -7   4        7.80        9.33      2.25 o 
  -6  -7   4      199.82      189.44      9.17 o 
  -5  -7   4        9.50       10.47      2.07 o 
  -4  -7   4       46.94       41.84      4.27 o 
  -3  -7   4      200.69      174.13     15.12 o 
  -2  -7   4      101.02       99.36      8.83 o 
  -1  -7   4        5.68        5.77      1.91 o 
   0  -7   4       41.95       37.69      5.02 o 
   1  -7   4        8.28       10.50      2.65 o 
   2  -7   4       18.74       17.39      4.87 o 
   3  -7   4        1.47       -1.34      3.93 o 
   4  -7   4       30.22       37.12      6.06 o 
   5  -7   4        1.95       -1.62      5.71 o 
 -10  -6   4       16.77       21.95      3.71 o 
  -9  -6   4       28.29       32.11      3.15 o 
  -8  -6   4       34.69       36.80      4.39 o 
  -7  -6   4      189.24      183.83     17.36 o 
  -6  -6   4      130.73      127.59      8.37 o 
  -5  -6   4      168.05      175.02      7.93 o 
  -4  -6   4       93.71       92.38      5.84 o 
  -3  -6   4      177.73      168.89      8.84 o 
  -2  -6   4      198.99      209.15     18.62 o 
  -1  -6   4       22.98       22.02      2.00 o 
   0  -6   4      694.50      621.72      7.41 o 
   1  -6   4      194.44      181.03     14.13 o 
   2  -6   4       43.95       43.36      2.69 o 
   3  -6   4       48.75       44.35      3.72 o 
   4  -6   4       21.77       24.42      3.89 o 
   5  -6   4        0.82        0.54      4.82 o 
 -10  -5   4       10.08       10.45      3.28 o 
  -9  -5   4       19.56       17.79      2.67 o 
  -8  -5   4      115.17      111.45     10.56 o 
  -7  -5   4       10.03       13.21      2.11 o 
  -6  -5   4      164.53      173.60     12.41 o 
  -5  -5   4        6.02        5.59      1.48 o 
  -4  -5   4       46.15       44.04      2.50 o 
  -3  -5   4      183.43      174.79     26.16 o 
  -2  -5   4       14.95       14.94      2.11 o 
  -1  -5   4       38.52       33.97      1.73 o 
   0  -5   4       47.87       41.50      2.13 o 
   1  -5   4      131.91      129.39      3.14 o 
   2  -5   4      212.06      190.55      7.44 o 
   3  -5   4       60.49       59.50      4.61 o 
   4  -5   4      150.78      144.59      5.07 o 
   5  -5   4       47.41       49.54      4.19 o 
   6  -5   4        7.89        9.48      4.01 o 
   7  -5   4       23.62       27.19      7.29 o 
 -10  -4   4        3.62        4.61      3.04 o 
  -9  -4   4       42.92       41.12      3.40 o 
  -8  -4   4        0.33       -1.49      1.85 o 
  -7  -4   4       53.20       46.85      2.57 o 
  -6  -4   4       94.84       95.78      6.95 o 
  -5  -4   4       50.59       51.41      2.73 o 
  -4  -4   4      362.33      432.20     20.36 o 
  -3  -4   4       12.37       11.13      1.41 o 
  -2  -4   4        4.25        4.99      1.62 o 
  -1  -4   4       15.73       18.81      1.24 o 
   0  -4   4     5618.02     5573.71    103.28 o 
   1  -4   4      336.97      307.45     20.53 o 
   2  -4   4        1.36        1.89      1.33 o 
   3  -4   4        4.64        5.89      1.61 o 
   4  -4   4        5.05        4.44      1.90 o 
   5  -4   4       19.82       28.09      5.88 o 
   6  -4   4        1.28        3.31      3.27 o 
   7  -4   4       41.27       41.28     10.49 o 
 -10  -3   4        1.68        3.63      3.75 o 
  -9  -3   4        3.97        3.59      2.17 o 
  -8  -3   4       26.74       26.58      2.35 o 
  -7  -3   4      193.30      169.10      8.58 o 
  -6  -3   4      159.28      155.32     10.07 o 
  -5  -3   4      176.38      189.91      8.25 o 
  -4  -3   4       13.95       14.86      1.40 o 
  -3  -3   4       18.62       18.68      1.33 o 
  -2  -3   4      404.46      460.55      8.25 o 
  -1  -3   4       39.97       43.69      5.25 o 
   0  -3   4      718.92      756.35     14.17 o 
   1  -3   4     2240.08     2130.70     54.76 o 
   2  -3   4       55.18       61.96      2.08 o 
   3  -3   4       34.38       30.52      1.99 o 
   4  -3   4       53.71       62.11      7.42 o 
   5  -3   4        1.80        1.43      1.99 o 
   6  -3   4       10.28       12.19      2.61 o 
   7  -3   4       32.95       49.63      6.89 o 
   8  -3   4      131.53      153.17      9.87 o 
 -10  -2   4       12.31       17.98      5.24 o 
  -9  -2   4       27.51       32.56      3.38 o 
  -8  -2   4        0.92        0.07      1.80 o 
  -7  -2   4       98.19       90.84      3.99 o 
  -6  -2   4      203.87      197.44      9.78 o 
  -5  -2   4       16.25       14.61      1.41 o 
  -4  -2   4        4.39        4.12      1.03 o 
  -3  -2   4      389.89      422.50      9.11 o 
  -2  -2   4       18.46       21.35      1.31 o 
  -1  -2   4      867.07      856.33     55.54 o 
   0  -2   4      135.39      118.07      2.38 o 
   1  -2   4      196.37      215.64      3.04 o 
   2  -2   4       66.99       73.65      6.07 o 
   3  -2   4      427.44      476.49     39.65 o 
   4  -2   4       61.02       68.01      7.00 o 
   5  -2   4       35.44       39.61      3.44 o 
   6  -2   4      122.94      139.49      5.82 o 
   7  -2   4      158.82      172.90      6.13 o 
   8  -2   4       53.33       58.19      7.66 o 
   9  -2   4       17.25       21.45      7.59 o 
  -9  -1   4        8.15        7.40      4.39 o 
  -8  -1   4       25.00       25.38      8.59 o 
  -7  -1   4        5.96        7.38      1.70 o 
  -6  -1   4       21.42       20.37      1.71 o 
  -5  -1   4       34.45       27.70      1.49 o 
  -4  -1   4       13.94       15.30      1.21 o 
  -3  -1   4       43.21       50.34      2.03 o 
  -2  -1   4      982.19     1032.96     28.81 o 
  -1  -1   4      142.57      134.27      3.38 o 
   0  -1   4      135.19      139.07      2.31 o 
   1  -1   4      929.50      679.23     29.12 o 
   2  -1   4     1471.24     1672.13     19.57 o 
   3  -1   4      327.48      369.78     30.38 o 
   4  -1   4      280.90      327.27     11.13 o 
   5  -1   4       89.21      110.67      3.23 o 
   6  -1   4      160.24      189.39      4.14 o 
   7  -1   4       20.51       23.86      6.30 o 
   8  -1   4       39.41       36.88      4.47 o 
   9  -1   4       11.88       16.39      6.44 o 
  -9   0   4       11.94       13.85      4.80 o 
  -8   0   4        9.79        7.13      3.99 o 
  -7   0   4       47.43       46.61      2.91 o 
  -6   0   4      670.75      616.27     25.48 o 
  -5   0   4       48.50       38.88      2.01 o 
  -4   0   4     5676.65     5114.29    607.54 o 
  -3   0   4      715.30      824.84     12.94 o 
  -2   0   4      125.49      118.22      2.05 o 
  -1   0   4      142.98      154.62      5.88 o 
   0   0   4     1801.64     1656.83     20.13 o 
   1   0   4      612.62      553.39     68.03 o 
   2   0   4       42.54       46.99      1.29 o 
   3   0   4      272.42      296.20     13.19 o 
   4   0   4       74.22       79.35      5.12 o 
   5   0   4      141.30      145.41     10.35 o 
   6   0   4      216.06      246.61     19.32 o 
   7   0   4       35.52       40.03      3.39 o 
   8   0   4      111.15      123.69      4.19 o 
   9   0   4       16.92       16.34      3.91 o 
  10   0   4       23.10       22.81      6.48 o 
  -9   1   4        1.65        2.58      4.72 o 
  -8   1   4        1.40        2.55      4.09 o 
  -7   1   4        8.98       20.64      4.17 o 
  -6   1   4      211.64      191.19     12.23 o 
  -5   1   4      124.88      119.30     14.91 o 
  -4   1   4      305.22      296.71      7.61 o 
  -3   1   4     2325.62     2328.22     47.92 o 
  -2   1   4      222.29      227.63      5.29 o 
  -1   1   4      826.80      730.28     25.86 o 
   0   1   4      688.77      575.26     23.20 o 
   1   1   4       90.19       84.21      7.50 o 
   2   1   4      652.09      703.93     29.12 o 
   3   1   4     1474.31     1719.20     45.84 o 
   4   1   4       80.29       86.91      3.45 o 
   5   1   4       29.35       30.74      1.63 o 
   6   1   4       71.87       76.11      2.38 o 
   7   1   4       35.68       44.89      2.69 o 
   8   1   4       28.09       29.87      2.74 o 
   9   1   4       17.30       23.25      3.12 o 
  10   1   4       61.74       49.89      5.29 o 
  -9   2   4       10.28       14.00      5.74 o 
  -8   2   4        0.86        0.05      4.09 o 
  -7   2   4       16.75       12.96      6.42 o 
  -6   2   4       45.37       49.45      3.59 o 
  -5   2   4      201.18      188.18      9.41 o 
  -4   2   4        1.26        2.39      1.07 o 
  -3   2   4       62.58       59.83      4.95 o 
  -2   2   4       70.33       66.80      3.59 o 
  -1   2   4     1567.64     1267.83    105.64 o 
   0   2   4       43.05       33.77      1.83 o 
   1   2   4      659.14      620.24     33.98 o 
   2   2   4        0.20        2.00      0.76 o 
   3   2   4      986.49     1145.27     69.14 o 
   4   2   4      265.55      342.09     18.56 o 
   5   2   4      265.30      283.03      4.88 o 
   6   2   4        5.33        5.79      1.31 o 
   7   2   4      229.64      216.34      3.85 o 
   8   2   4      146.89      140.06      8.75 o 
   9   2   4       30.85       26.42      2.96 o 
  10   2   4       41.50       48.57      3.90 o 
  11   2   4       11.14       14.93      4.52 o 
  -8   3   4        2.30        0.58      4.60 o 
  -7   3   4        1.49       -0.92      3.13 o 
  -6   3   4       49.73       50.52      6.33 o 
  -5   3   4       67.86       77.44      9.74 o 
  -4   3   4        4.57        4.08      1.58 o 
  -3   3   4       34.50       31.12      2.31 o 
  -2   3   4      486.17      484.28     31.87 o 
  -1   3   4      372.15      346.70     25.71 o 
   0   3   4      292.35      258.46     15.11 o 
   1   3   4     1600.96     1505.08    110.09 o 
   2   3   4      901.96     1010.40     53.87 o 
   3   3   4      430.43      530.32     30.34 o 
   4   3   4       29.61       34.86      2.58 o 
   5   3   4       86.55      106.37      5.94 o 
   6   3   4      229.38      234.36      6.76 o 
   7   3   4      142.22      133.53      8.19 o 
   8   3   4       20.91       16.16      2.03 o 
   9   3   4        1.32        2.17      2.22 o 
  10   3   4        3.06        3.51      2.81 o 
  11   3   4       12.25       17.66      4.34 o 
  -7   4   4       27.19       21.61      4.12 o 
  -6   4   4       19.32       18.57      4.60 o 
  -5   4   4      155.77      174.56     16.03 o 
  -4   4   4        5.73        5.98      1.83 o 
  -3   4   4       58.89       63.45      5.47 o 
  -2   4   4       54.03       45.51      3.39 o 
  -1   4   4      270.10      256.59     13.23 o 
   0   4   4       66.63       54.41     10.96 o 
   1   4   4       84.42       80.99      5.85 o 
   2   4   4      242.41      295.68     22.72 o 
   3   4   4       26.34       30.73      1.70 o 
   4   4   4      170.86      190.48      6.64 o 
   5   4   4       87.68      101.73      2.83 o 
   6   4   4      342.78      330.05      9.87 o 
   7   4   4       25.20       18.52      1.90 o 
   8   4   4       26.05       26.98      2.26 o 
   9   4   4       23.98       22.90      2.47 o 
  10   4   4       73.46       75.70      5.25 o 
  11   4   4       28.11       43.15      5.01 o 
  -7   5   4        1.87        2.35      4.37 o 
  -6   5   4        0.72        0.91      3.11 o 
  -5   5   4       50.14       56.15      4.39 o 
  -4   5   4       18.92       20.55      2.49 o 
  -3   5   4        1.62       -1.63      1.63 o 
  -2   5   4       31.48       26.45      3.87 o 
  -1   5   4       95.88       92.66      6.66 o 
   0   5   4      124.73      106.97      8.87 o 
   1   5   4       31.67       30.17      2.01 o 
   2   5   4      280.37      277.71     14.99 o 
   3   5   4       77.62       95.55      5.31 o 
   4   5   4       98.69       92.19     16.38 o 
   5   5   4        0.38        1.34      1.29 o 
   6   5   4      190.00      196.99      8.15 o 
   7   5   4      157.30      169.41      5.64 o 
   8   5   4       71.47       67.28      3.10 o 
   9   5   4      108.06      127.24      4.42 o 
  10   5   4       64.31       64.13      3.56 o 
  11   5   4       24.49       23.88      4.38 o 
  -6   6   4        6.94        5.32      3.65 o 
  -5   6   4        7.79        5.68      3.09 o 
  -4   6   4        1.13       -0.41      2.39 o 
  -3   6   4       11.20        9.54      2.63 o 
  -2   6   4      120.95      119.87      9.55 o 
  -1   6   4      181.79      182.75     12.70 o 
   0   6   4      206.09      188.37     12.11 o 
   1   6   4       81.77       76.72     10.28 o 
   2   6   4        5.55        5.51      0.97 o 
   3   6   4      259.53      244.22     12.55 o 
   4   6   4      310.04      306.31      7.30 o 
   5   6   4      170.04      178.46      3.54 o 
   6   6   4       11.67       11.11      1.84 o 
   7   6   4      239.06      248.71      9.36 o 
   8   6   4      131.80      135.78      3.99 o 
   9   6   4       50.12       52.24      3.32 o 
  10   6   4       15.74       16.54      2.91 o 
  11   6   4        9.31       12.01      4.92 o 
  -5   7   4       23.51       33.20      8.41 o 
  -4   7   4       46.82       54.73     11.30 o 
  -3   7   4       34.92       40.44      3.36 o 
  -2   7   4      149.15      149.20     13.51 o 
  -1   7   4       20.14       20.85      3.64 o 
   0   7   4       32.78       29.85      2.45 o 
   1   7   4       40.18       46.24      2.38 o 
   2   7   4      243.72      211.47     15.41 o 
   3   7   4      128.91      119.42      4.71 o 
   4   7   4       28.39       19.48      4.53 o 
   5   7   4      178.56      147.14     24.52 o 
   6   7   4      267.56      249.18      8.91 o 
   7   7   4      294.38      302.37      8.13 o 
   8   7   4      152.66      155.45      4.42 o 
   9   7   4       52.89       49.63      3.53 o 
  10   7   4       14.43       17.06      3.44 o 
  -4   8   4       37.76       53.23      8.50 o 
  -3   8   4      147.11      185.03     26.35 o 
  -2   8   4       57.00       57.27      3.88 o 
  -1   8   4       38.82       43.99      8.58 o 
   0   8   4      113.83      122.22     11.28 o 
   1   8   4       29.54       26.66      2.67 o 
   2   8   4      144.48      127.48     20.76 o 
   3   8   4       23.26       19.07      4.07 o 
   4   8   4       23.22       17.46      2.02 o 
   5   8   4       81.05       76.77      2.97 o 
   6   8   4      125.31      118.70      5.07 o 
   7   8   4      136.96      135.33      7.26 o 
   8   8   4       16.38       13.32      2.70 o 
   9   8   4       13.88       16.46      3.04 o 
  10   8   4       15.20       15.48      3.75 o 
  -2   9   4       16.42       17.43      5.07 o 
  -1   9   4       13.48       12.23      4.41 o 
   0   9   4       17.78       23.14      3.23 o 
   1   9   4       15.92       19.15      2.89 o 
   2   9   4       34.60       34.70      2.67 o 
   3   9   4        1.49       -0.76      1.94 o 
   4   9   4       27.04       27.45      2.80 o 
   5   9   4      100.89      103.55     16.40 o 
   6   9   4       56.43       55.93      3.84 o 
   7   9   4       60.07       55.88      3.48 o 
   8   9   4       13.86       16.08      2.99 o 
   9   9   4        0.48        1.21      3.56 o 
  -1  10   4        3.83        5.95      5.08 o 
   0  10   4       25.62       32.24      5.61 o 
   1  10   4       70.17       81.64      7.00 o 
   2  10   4       41.74       46.93      3.27 o 
   3  10   4        3.46        4.13      2.57 o 
   4  10   4       82.21       73.60      7.13 o 
   5  10   4       72.36       56.84      4.82 o 
   6  10   4       13.88        8.54      2.88 o 
   7  10   4       16.38       15.98      3.63 o 
   8  10   4       14.66       13.63      3.96 o 
   2  11   4       10.07       12.59      5.42 o 
   3  11   4       11.24       13.37      5.86 o 
   4  11   4       24.88       22.56      5.26 o 
   5  11   4       27.18       30.27      3.65 o 
   6  11   4        8.22       11.63      3.28 o 
  -5 -10   5       22.83       27.84      7.54 o 
  -4 -10   5        1.74        8.67      5.86 o 
  -3 -10   5        1.26       -0.67      3.60 o 
  -2 -10   5       11.47       12.75      5.59 o 
  -1 -10   5       20.85       22.99      5.98 o 
  -7  -9   5       20.94       32.92      7.95 o 
  -6  -9   5       42.93       48.14      7.86 o 
  -5  -9   5        7.23        8.86      4.63 o 
  -4  -9   5       33.25       29.19      6.36 o 
  -3  -9   5        6.26        5.62      2.87 o 
  -2  -9   5        7.20        7.78      2.80 o 
  -1  -9   5        1.28        1.87      2.80 o 
   0  -9   5       14.71       14.15      3.98 o 
   1  -9   5       31.53       33.85      6.15 o 
  -8  -8   5        5.28        5.87      7.57 o 
  -7  -8   5      105.16       89.77      8.70 o 
  -6  -8   5       33.85       34.94      4.60 o 
  -5  -8   5       25.32       27.56      4.16 o 
  -4  -8   5        2.12        3.22      3.73 o 
  -3  -8   5       87.93       80.68      4.67 o 
  -2  -8   5       15.04       16.69      2.59 o 
  -1  -8   5       19.80       20.01      2.68 o 
   0  -8   5       21.13       19.99      2.89 o 
   1  -8   5        1.40        2.38      3.18 o 
   2  -8   5       23.49       21.74      5.28 o 
   3  -8   5        0.08        0.33      4.83 o 
  -9  -7   5       18.74       19.29      3.84 o 
  -8  -7   5       93.73       99.49     10.95 o 
  -7  -7   5        0.77        1.32      2.43 o 
  -6  -7   5      112.38      111.86      6.75 o 
  -5  -7   5       44.36       50.28      5.87 o 
  -4  -7   5       53.98       49.69      7.18 o 
  -3  -7   5       54.47       55.23      3.47 o 
  -2  -7   5        8.38        7.63      2.07 o 
  -1  -7   5        0.30        1.48      1.94 o 
   0  -7   5       71.28       68.36      3.22 o 
   1  -7   5       24.90       21.52      2.69 o 
   2  -7   5       25.10       26.46      4.14 o 
   3  -7   5        2.11        2.37      3.25 o 
   4  -7   5       17.76        6.25      4.88 o 
   5  -7   5        7.45        9.37      6.03 o 
  -9  -6   5       40.70       40.66      4.30 o 
  -8  -6   5       33.94       40.17      3.17 o 
  -7  -6   5      127.61      130.74      6.08 o 
  -6  -6   5        0.28        1.41      2.03 o 
  -5  -6   5      138.95      144.87      4.24 o 
  -4  -6   5       17.84       17.87      1.83 o 
  -3  -6   5       21.34       20.71      2.18 o 
  -2  -6   5      219.63      215.66     12.42 o 
  -1  -6   5      140.80      126.69      3.51 o 
   0  -6   5      789.19      731.17     15.92 o 
   1  -6   5      320.78      286.93     13.98 o 
   2  -6   5        2.67        1.36      2.02 o 
   3  -6   5        2.11        2.82      2.23 o 
   4  -6   5        3.56        3.45      3.29 o 
   5  -6   5        0.77        3.32      3.84 o 
   6  -6   5        0.09        8.64      6.18 o 
 -10  -5   5       21.49       24.33      5.05 o 
  -9  -5   5        7.58        4.26      2.47 o 
  -8  -5   5       25.81       25.97      2.69 o 
  -7  -5   5       46.32       47.26      2.84 o 
  -6  -5   5      130.99      133.88     10.18 o 
  -5  -5   5       76.73       75.62      3.74 o 
  -4  -5   5        4.25        3.71      1.42 o 
  -3  -5   5       58.26       58.18      2.61 o 
  -2  -5   5       51.12       51.46      1.99 o 
  -1  -5   5      156.22      151.46      4.46 o 
   0  -5   5        4.84        2.84      1.46 o 
   1  -5   5      748.19      728.76     14.90 o 
   2  -5   5      281.21      249.50      4.52 o 
   3  -5   5       88.31       88.15      7.91 o 
   4  -5   5       18.11       18.93      4.06 o 
   5  -5   5        2.97        2.20      3.24 o 
   6  -5   5        9.35        8.63      3.83 o 
   7  -5   5        1.57       -1.87      5.77 o 
 -10  -4   5        1.77        3.96      3.11 o 
  -9  -4   5       37.21       34.37      2.91 o 
  -8  -4   5        2.06        2.81      1.99 o 
  -7  -4   5       61.13       55.52      3.35 o 
  -6  -4   5       19.48       23.59      2.15 o 
  -5  -4   5        3.76        2.78      1.50 o 
  -4  -4   5       21.59       22.17      1.83 o 
  -3  -4   5      114.71      111.86     19.87 o 
  -2  -4   5      372.99      381.40     11.03 o 
  -1  -4   5      126.77      141.89      4.70 o 
   0  -4   5      104.20      111.94      3.17 o 
   1  -4   5      123.58      115.05      7.76 o 
   2  -4   5       46.06       43.61      2.56 o 
   3  -4   5       27.66       27.96      2.57 o 
   4  -4   5       14.21       14.62      2.15 o 
   5  -4   5       22.97       28.59      3.66 o 
   6  -4   5       36.53       39.32      7.58 o 
   7  -4   5       61.21       64.99      7.79 o 
 -10  -3   5        1.24        1.44      3.76 o 
  -9  -3   5        6.97        8.35      2.38 o 
  -8  -3   5       78.35       68.45      4.24 o 
  -7  -3   5       53.08       50.08      2.65 o 
  -6  -3   5       23.76       25.03      1.99 o 
  -5  -3   5       59.98       64.17      2.89 o 
  -4  -3   5      105.86      113.76      3.57 o 
  -3  -3   5        0.04        0.37      0.97 o 
  -2  -3   5      458.89      522.13     15.67 o 
  -1  -3   5      349.57      348.21     25.17 o 
   0  -3   5      179.22      196.04      3.97 o 
   1  -3   5       39.29       43.22      1.87 o 
   2  -3   5       10.65       11.11      1.41 o 
   3  -3   5      112.42      102.14      5.39 o 
   4  -3   5      198.12      193.83     15.70 o 
   5  -3   5       74.07       74.03      3.28 o 
   6  -3   5       57.44       59.73      4.21 o 
   7  -3   5       44.85       51.79      7.20 o 
   8  -3   5        8.03       13.67      7.13 o 
  -9  -2   5        6.68        6.88      2.76 o 
  -8  -2   5       14.70       14.98      2.49 o 
  -7  -2   5        9.25        9.06      1.73 o 
  -6  -2   5      218.35      201.29     10.83 o 
  -5  -2   5       45.31       47.69      2.50 o 
  -4  -2   5      376.60      408.29     10.02 o 
  -3  -2   5      420.72      446.10     14.15 o 
  -2  -2   5       22.55       23.72      1.48 o 
  -1  -2   5      208.10      216.18     31.30 o 
   0  -2   5       18.64       23.16      1.57 o 
   1  -2   5      590.78      573.03     19.67 o 
   2  -2   5       74.46       63.78      4.63 o 
   3  -2   5        8.82        7.84      1.37 o 
   4  -2   5        9.92       11.66      1.75 o 
   5  -2   5      172.81      180.03      4.10 o 
   6  -2   5       41.07       47.43      3.03 o 
   7  -2   5       30.01       34.48      4.21 o 
   8  -2   5       16.27       21.08      4.37 o 
  -9  -1   5        1.46       -1.11      4.20 o 
  -8  -1   5       18.99       20.36      2.68 o 
  -7  -1   5        0.33        0.33      1.86 o 
  -6  -1   5      144.69      126.30      5.74 o 
  -5  -1   5      162.57      159.48      6.33 o 
  -4  -1   5      126.87      138.97      2.67 o 
  -3  -1   5      384.35      406.95     17.49 o 
  -2  -1   5      183.30      167.72      7.44 o 
  -1  -1   5      129.53      125.63      2.26 o 
   0  -1   5     1336.08     1363.65     24.29 o 
   1  -1   5      222.07      204.29      4.29 o 
   2  -1   5      864.09      762.47    104.44 o 
   3  -1   5       37.22       38.78      3.12 o 
   4  -1   5       68.63       77.38      2.01 o 
   5  -1   5      184.36      233.76     21.81 o 
   6  -1   5       18.14       22.53      3.21 o 
   7  -1   5       60.33       73.53      4.62 o 
   8  -1   5        0.22       -0.82      3.47 o 
   9  -1   5        2.99        3.43      4.03 o 
  -9   0   5       13.63       10.71      4.82 o 
  -8   0   5       18.99       18.86      4.60 o 
  -7   0   5       62.77       66.71      3.89 o 
  -6   0   5      808.11      705.48     61.09 o 
  -5   0   5        4.38        2.68      1.23 o 
  -4   0   5      108.79      114.87      2.90 o 
  -3   0   5      176.47      199.16      4.92 o 
  -2   0   5       20.88       27.38      2.36 o 
  -1   0   5     1454.26     1512.51     97.86 o 
   0   0   5       75.24       63.23     10.38 o 
   1   0   5       92.67       93.30      7.03 o 
   2   0   5       63.40       70.31      7.05 o 
   3   0   5      492.22      452.04     21.41 o 
   4   0   5      198.60      209.84     14.14 o 
   5   0   5      164.30      187.13      3.55 o 
   6   0   5       85.33       97.31     10.10 o 
   7   0   5      108.48      120.01      3.79 o 
   8   0   5      158.73      174.56     12.62 o 
   9   0   5       67.25       75.17      7.11 o 
  10   0   5        6.32       -0.80      5.70 o 
  -9   1   5       31.13       39.75      6.33 o 
  -8   1   5        1.58        0.46      3.82 o 
  -7   1   5       22.21       21.96      4.02 o 
  -6   1   5      291.84      295.58     17.34 o 
  -5   1   5      731.31      734.52     14.37 o 
  -4   1   5      111.21       92.25     15.64 o 
  -3   1   5       44.64       48.24      1.81 o 
  -2   1   5      522.18      599.23     17.48 o 
  -1   1   5      252.22      273.49     25.33 o 
   0   1   5       81.69       73.78      4.39 o 
   1   1   5     7665.60     7256.99    653.81 o 
   2   1   5      613.99      619.79     65.27 o 
   3   1   5      115.73      130.25     15.00 o 
   4   1   5       40.13       49.64      1.75 o 
   5   1   5      137.15      150.60      6.83 o 
   6   1   5       52.47       58.16      4.35 o 
   7   1   5      181.12      202.84     27.25 o 
   8   1   5       14.13       15.58      2.56 o 
   9   1   5        3.77        5.19      3.32 o 
  10   1   5       45.07       36.96      6.63 o 
  -8   2   5       22.01       19.02      5.01 o 
  -7   2   5       22.72       16.69      3.22 o 
  -6   2   5        2.36        0.79      2.30 o 
  -5   2   5      275.41      266.57      8.09 o 
  -4   2   5       43.60       43.60      2.57 o 
  -3   2   5       12.05       10.79      1.12 o 
  -2   2   5       68.15       59.57      3.90 o 
  -1   2   5      817.25      750.00      8.08 o 
   0   2   5       67.20       60.04      1.87 o 
   1   2   5      558.08      528.13     40.78 o 
   2   2   5      130.16      135.99      7.64 o 
   3   2   5      696.63      863.49     16.30 o 
   4   2   5       46.59       44.73      2.34 o 
   5   2   5      127.54      133.59     10.08 o 
   6   2   5      109.61      101.36      5.93 o 
   7   2   5      291.77      278.47      7.05 o 
   8   2   5        1.32        0.48      2.03 o 
   9   2   5       12.45       15.98      2.71 o 
  10   2   5       12.34       10.83      3.16 o 
  11   2   5       25.37       30.03      7.08 o 
  -8   3   5        0.09       -0.41      4.56 o 
  -7   3   5        2.05        0.65      3.19 o 
  -6   3   5        2.27        0.70      2.58 o 
  -5   3   5       98.69       96.81     10.52 o 
  -4   3   5       27.16       25.32      2.52 o 
  -3   3   5      122.42      102.50      3.83 o 
  -2   3   5        8.08        6.69      1.21 o 
  -1   3   5       42.33       35.98      5.49 o 
   0   3   5      434.48      350.79     27.46 o 
   1   3   5      103.12       98.11     12.13 o 
   2   3   5      774.63      762.43     46.47 o 
   3   3   5      504.29      603.64     30.47 o 
   4   3   5      372.44      359.47     24.68 o 
   5   3   5       75.80       89.36      2.58 o 
   6   3   5       57.04       50.12      2.11 o 
   7   3   5       52.37       54.12      4.21 o 
   8   3   5       83.99       89.35      4.40 o 
   9   3   5       62.84       69.22      7.76 o 
  10   3   5       42.14       37.70      3.60 o 
  11   3   5       22.49       27.63      4.86 o 
  -7   4   5       19.85       21.27      4.17 o 
  -6   4   5        3.16        2.77      3.00 o 
  -5   4   5       20.18       18.66      3.19 o 
  -4   4   5       14.91       14.99      2.11 o 
  -3   4   5      192.21      191.11     18.24 o 
  -2   4   5       10.04       11.56      1.37 o 
  -1   4   5       69.39       65.82      5.24 o 
   0   4   5      181.80      166.44     12.96 o 
   1   4   5       45.55       50.88      2.60 o 
   2   4   5       53.00       41.19      2.85 o 
   3   4   5      345.01      341.05     20.04 o 
   4   4   5      155.37      136.77     19.57 o 
   5   4   5       28.33       26.58      1.72 o 
   6   4   5       11.09       14.69      1.67 o 
   7   4   5       40.61       47.49      2.37 o 
   8   4   5       27.83       24.71      2.27 o 
   9   4   5       32.11       39.92      2.86 o 
  10   4   5       10.82        9.05      2.92 o 
  11   4   5        5.73        9.47      4.18 o 
  -7   5   5        7.01        3.68      4.24 o 
  -6   5   5        0.81        0.76      3.54 o 
  -5   5   5        2.73       -0.89      2.62 o 
  -4   5   5       25.14       28.85      4.08 o 
  -3   5   5       80.68       76.33      8.90 o 
  -2   5   5      176.72      169.55     15.50 o 
  -1   5   5      163.74      165.74     11.51 o 
   0   5   5      173.92      164.52     15.73 o 
   1   5   5      152.49      149.46      8.64 o 
   2   5   5      112.53      113.95      6.89 o 
   3   5   5       82.77       80.77      4.83 o 
   4   5   5       24.97       20.25      1.59 o 
   5   5   5      577.92      592.04     18.60 o 
   6   5   5      122.92      117.36      3.09 o 
   7   5   5       56.22       60.62      2.73 o 
   8   5   5      115.70      116.29      3.54 o 
   9   5   5       51.58       56.14      3.13 o 
  10   5   5       12.93       12.49      2.66 o 
  11   5   5        3.10        1.85      3.76 o 
  -6   6   5        0.11       -0.01      4.04 o 
  -5   6   5       10.16        7.18      3.17 o 
  -4   6   5       40.84       45.96      5.59 o 
  -3   6   5       65.28       68.32      5.85 o 
  -2   6   5       44.78       46.58      2.80 o 
  -1   6   5       18.97       19.81      2.03 o 
   0   6   5       79.95       69.47      4.86 o 
   1   6   5       47.21       48.82      2.95 o 
   2   6   5      108.08       92.35      6.73 o 
   3   6   5       61.12       51.16      3.38 o 
   4   6   5       11.39       11.74      2.48 o 
   5   6   5      139.63      109.62     17.32 o 
   6   6   5      654.74      627.97      8.02 o 
   7   6   5      197.65      203.40      4.39 o 
   8   6   5       58.97       57.67      3.11 o 
   9   6   5       33.06       31.11      2.94 o 
  10   6   5        6.15        6.45      2.68 o 
  11   6   5       22.58       26.94      5.38 o 
  -5   7   5        1.44        1.25      3.65 o 
  -4   7   5       60.88       66.78     10.09 o 
  -3   7   5       40.19       45.93      4.07 o 
  -2   7   5       33.68       34.45      3.05 o 
  -1   7   5       68.24       71.06      4.92 o 
   0   7   5      121.62      108.35      7.92 o 
   1   7   5      161.38      152.12     14.85 o 
   2   7   5      324.69      281.28     19.47 o 
   3   7   5       46.40       43.04      3.44 o 
   4   7   5       39.37       40.66      2.14 o 
   5   7   5       63.80       59.09      3.20 o 
   6   7   5      178.85      178.57      4.02 o 
   7   7   5      151.79      148.04      4.08 o 
   8   7   5       67.36       69.38      3.49 o 
   9   7   5        3.24        4.71      2.55 o 
  10   7   5       30.61       34.46      3.94 o 
  -4   8   5        9.13       16.66      5.38 o 
  -3   8   5        7.42       11.01      3.26 o 
  -2   8   5       18.47       19.58      3.17 o 
  -1   8   5        0.20        0.10      2.36 o 
   0   8   5      176.58      182.02     18.61 o 
   1   8   5       13.04       13.13      2.27 o 
   2   8   5        1.40        0.60      1.47 o 
   3   8   5       89.23       74.88     11.26 o 
   4   8   5       31.60       27.82      2.50 o 
   5   8   5      121.83       94.38      9.66 o 
   6   8   5       60.75       44.14     11.14 o 
   7   8   5       67.23       63.85      3.29 o 
   8   8   5       86.44       83.27      3.85 o 
   9   8   5        4.55        6.35      2.83 o 
  10   8   5       25.77       29.97      5.56 o 
  -2   9   5       35.98       39.31     11.33 o 
  -1   9   5        3.21        4.75      3.07 o 
   0   9   5       59.45       62.97      7.27 o 
   1   9   5        3.67        2.99      2.48 o 
   2   9   5       13.94       18.54      2.39 o 
   3   9   5       63.55       61.10      6.62 o 
   4   9   5       30.64       27.16      2.76 o 
   5   9   5       52.09       45.20      4.08 o 
   6   9   5       36.79       36.06      3.43 o 
   7   9   5        3.63       -0.04      2.87 o 
   8   9   5        4.80        4.26      2.79 o 
   9   9   5        4.84        5.43      3.12 o 
   0  10   5        6.52        4.96      5.10 o 
   1  10   5       39.76       45.53      9.78 o 
   2  10   5       13.99       18.59      3.24 o 
   3  10   5       47.29       55.70      8.66 o 
   4  10   5        9.92        6.39      2.68 o 
   5  10   5       14.54       18.35      4.12 o 
   6  10   5        5.79        5.09      2.68 o 
   7  10   5       29.97       29.37      3.07 o 
   8  10   5       27.56       32.51      4.35 o 
   2  11   5       22.43       31.28      5.95 o 
   3  11   5       22.26       22.95      3.93 o 
   4  11   5        5.70        4.65      3.96 o 
   5  11   5        3.19        4.58      3.05 o 
   6  11   5       19.90       18.08      3.53 o 
  -4 -10   6       12.78       16.37      6.60 o 
  -3 -10   6       20.47       22.00      4.84 o 
  -7  -9   6        2.75       -1.46      7.52 o 
  -6  -9   6       25.86       19.92      7.55 o 
  -5  -9   6       19.66       26.82      5.12 o 
  -4  -9   6       37.87       31.78      6.87 o 
  -3  -9   6        7.15       10.00      3.12 o 
  -2  -9   6        6.16        4.87      3.37 o 
  -1  -9   6       30.58       30.72      3.61 o 
   0  -9   6       22.97       28.95     11.81 o 
   1  -9   6       22.29       16.09      5.84 o 
  -8  -8   6        2.52        1.70      7.65 o 
  -7  -8   6       53.51       58.33      8.67 o 
  -6  -8   6        9.82        8.13      4.12 o 
  -5  -8   6       11.39       10.37      3.80 o 
  -4  -8   6        9.23       13.55      4.11 o 
  -3  -8   6       60.07       64.62      5.79 o 
  -2  -8   6        0.41       -1.27      2.37 o 
  -1  -8   6        7.98        6.38      2.60 o 
   0  -8   6      189.80      157.43      5.53 o 
   1  -8   6        8.99        9.39      3.04 o 
   2  -8   6        1.43        6.16      3.80 o 
   3  -8   6        1.34        0.24      5.10 o 
  -9  -7   6        3.02        4.49      3.66 o 
  -8  -7   6       58.17       69.56      6.23 o 
  -7  -7   6        1.02        2.00      4.53 o 
  -6  -7   6      114.66      113.29      5.72 o 
  -5  -7   6       86.07       90.49      5.07 o 
  -4  -7   6       49.93       46.66     10.49 o 
  -3  -7   6       14.11       18.25      2.71 o 
  -2  -7   6       22.32       29.06      2.70 o 
  -1  -7   6       37.50       36.18      3.51 o 
   0  -7   6       30.84       29.02      3.41 o 
   1  -7   6      252.17      231.10      8.77 o 
   2  -7   6       12.89       10.95      3.20 o 
   3  -7   6        3.97        3.56      3.41 o 
   4  -7   6        2.48       -3.31      5.75 o 
  -9  -6   6       29.23       32.07      3.92 o 
  -8  -6   6        9.79        6.56      2.64 o 
  -7  -6   6      109.21      110.94     10.52 o 
  -6  -6   6      112.39      128.35      7.69 o 
  -5  -6   6       16.74       17.18      2.56 o 
  -4  -6   6      315.98      268.13     53.81 o 
  -3  -6   6       27.62       26.88      3.62 o 
  -2  -6   6       11.28       13.52      2.23 o 
  -1  -6   6      194.70      172.93      7.86 o 
   0  -6   6      363.35      326.85      6.99 o 
   1  -6   6       61.37       56.62      3.10 o 
   2  -6   6        5.86        4.51      2.19 o 
   3  -6   6        6.99        4.34      2.34 o 
   4  -6   6       13.53       12.87      3.52 o 
   5  -6   6        0.28       -1.75      3.77 o 
   6  -6   6       16.55       12.46      5.96 o 
  -9  -5   6       18.74       18.29      3.27 o 
  -8  -5   6       10.80        8.98      2.41 o 
  -7  -5   6       82.43       75.44      3.52 o 
  -6  -5   6       18.99       19.83      2.33 o 
  -5  -5   6        4.75        8.78      2.28 o 
  -4  -5   6        3.91        2.90      1.56 o 
  -3  -5   6       23.26       29.08      2.31 o 
  -2  -5   6        4.00        4.40      1.77 o 
  -1  -5   6      134.38      138.41      2.91 o 
   0  -5   6      445.73      429.53      7.30 o 
   1  -5   6      719.35      706.76     15.94 o 
   2  -5   6      188.76      175.04      5.70 o 
   3  -5   6       21.96       19.77      2.36 o 
   4  -5   6       35.24       35.68      2.90 o 
   5  -5   6        9.69        7.20      3.33 o 
   6  -5   6        1.97       -0.91      3.79 o 
   7  -5   6        5.76        8.74      6.18 o 
  -9  -4   6       33.89       27.62      2.92 o 
  -8  -4   6        9.04        9.41      2.25 o 
  -7  -4   6       46.11       46.34      2.74 o 
  -6  -4   6      328.11      324.96     12.59 o 
  -5  -4   6        4.44        5.40      1.67 o 
  -4  -4   6      139.86      151.16      5.36 o 
  -3  -4   6      236.07      254.30      5.51 o 
  -2  -4   6      256.03      283.59     12.75 o 
  -1  -4   6       56.16       56.98      1.97 o 
   0  -4   6       11.33       14.59      1.36 o 
   1  -4   6       35.45       36.58      2.43 o 
   2  -4   6       46.03       43.78      2.69 o 
   3  -4   6       13.60       15.07      4.42 o 
   4  -4   6       30.67       33.56      2.59 o 
   5  -4   6       72.64       65.55      9.18 o 
   6  -4   6       12.86       16.50      2.99 o 
   7  -4   6       18.08       10.28      6.56 o 
 -10  -3   6       18.04        9.46      6.45 o 
  -9  -3   6        7.28       10.35      2.97 o 
  -8  -3   6       68.18       64.05      3.94 o 
  -7  -3   6       13.00       12.88      2.03 o 
  -6  -3   6       31.20       29.88      2.19 o 
  -5  -3   6       20.81       21.11      1.66 o 
  -4  -3   6      236.82      254.85      6.71 o 
  -3  -3   6       29.34       29.35      1.70 o 
  -2  -3   6      275.45      304.19     14.24 o 
  -1  -3   6       64.89       55.57      2.89 o 
   0  -3   6       30.10       29.46      1.47 o 
   1  -3   6      249.53      230.80      3.31 o 
   2  -3   6      124.25      121.67     10.50 o 
   3  -3   6       26.11       24.48      2.20 o 
   4  -3   6       19.52       22.49      2.17 o 
   5  -3   6      133.37      132.34     18.48 o 
   6  -3   6        9.27        9.71      2.99 o 
   7  -3   6       99.31      101.12      5.48 o 
   8  -3   6       53.93       63.86      8.64 o 
  -9  -2   6        5.49        3.76      3.33 o 
  -8  -2   6        0.38        1.02      2.19 o 
  -7  -2   6       20.86       23.11      2.10 o 
  -6  -2   6       10.45       10.73      1.67 o 
  -5  -2   6        4.40        4.61      1.25 o 
  -4  -2   6      259.32      275.46      9.54 o 
  -3  -2   6      306.25      350.90      9.70 o 
  -2  -2   6     1009.80     1009.06     10.99 o 
  -1  -2   6      162.49      205.36      7.16 o 
   0  -2   6      209.52      229.00      4.82 o 
   1  -2   6      369.41      365.47     11.92 o 
   2  -2   6        7.59        8.53      0.97 o 
   3  -2   6       90.91      103.83      5.52 o 
   4  -2   6       87.76       91.07      6.15 o 
   5  -2   6       56.72       57.74      2.95 o 
   6  -2   6      109.69      112.18     10.99 o 
   7  -2   6       83.85       89.08      6.07 o 
   8  -2   6       82.39       91.61      8.03 o 
  -9  -1   6       29.43       25.71      5.48 o 
  -8  -1   6        8.63        2.98      2.96 o 
  -7  -1   6       41.55       37.94      2.75 o 
  -6  -1   6      189.98      165.99      7.62 o 
  -5  -1   6      130.49      133.41      3.11 o 
  -4  -1   6       57.66       55.87      3.92 o 
  -3  -1   6       58.92       49.79      1.69 o 
  -2  -1   6      154.00      180.78      2.69 o 
  -1  -1   6      451.05      448.59     10.12 o 
   0  -1   6     1504.15     1546.61     77.38 o 
   1  -1   6      549.88      551.59     24.35 o 
   2  -1   6       44.47       40.92      2.50 o 
   3  -1   6      292.85      269.50     14.69 o 
   4  -1   6      102.89      113.21      9.01 o 
   5  -1   6      182.78      198.33      4.79 o 
   6  -1   6      103.46      110.81      4.71 o 
   7  -1   6        1.44        4.12      3.28 o 
   8  -1   6       51.08       56.40      4.84 o 
   9  -1   6       15.12       11.27      4.29 o 
  -9   0   6       25.89       26.03      5.63 o 
  -8   0   6      183.12      165.74      8.11 o 
  -7   0   6       34.54       32.88      6.04 o 
  -6   0   6      362.12      337.07      5.42 o 
  -5   0   6      452.72      374.81     54.52 o 
  -4   0   6       11.32       12.77      1.15 o 
  -3   0   6       33.73       31.70      1.48 o 
  -2   0   6      233.40      259.84     10.86 o 
  -1   0   6     1437.98     1471.65     24.38 o 
   0   0   6       18.51       16.26      1.58 o 
   1   0   6      598.74      552.57     32.01 o 
   2   0   6       49.76       52.35      5.31 o 
   3   0   6      615.75      708.40     34.31 o 
   4   0   6       21.02       24.37      1.26 o 
   5   0   6      114.64      132.81      7.94 o 
   6   0   6       28.48       28.56      3.80 o 
   7   0   6      165.39      170.03      9.00 o 
   8   0   6       48.18       43.84      4.89 o 
   9   0   6        5.81        1.47      3.66 o 
  10   0   6       20.86       15.47      6.14 o 
  -8   1   6        8.49        6.07      4.27 o 
  -7   1   6      245.39      228.12      8.39 o 
  -6   1   6       57.93       50.91      3.48 o 
  -5   1   6      780.98      775.84     66.55 o 
  -4   1   6       39.52       34.73      1.74 o 
  -3   1   6      236.79      223.25      3.00 o 
  -2   1   6      419.27      433.69     17.55 o 
  -1   1   6      618.48      613.39     21.48 o 
   0   1   6      613.34      563.11     26.91 o 
   1   1   6      103.24      102.81      9.15 o 
   2   1   6       45.95       45.21      4.96 o 
   3   1   6      116.56      133.33      9.37 o 
   4   1   6       20.69       27.52      1.73 o 
   5   1   6       47.78       55.87      6.15 o 
   6   1   6       99.93      113.46      3.30 o 
   7   1   6       71.04       82.86     10.14 o 
   8   1   6      124.87      127.69      5.35 o 
   9   1   6       38.15       36.00      4.29 o 
  10   1   6       24.04       21.53      5.97 o 
  -8   2   6        1.32        3.56      4.30 o 
  -7   2   6       14.60       12.66      3.23 o 
  -6   2   6        5.39        2.71      2.42 o 
  -5   2   6      187.46      177.77      6.40 o 
  -4   2   6       47.14       42.37      2.34 o 
  -3   2   6      109.67       97.05      6.23 o 
  -2   2   6        6.84        7.81      1.19 o 
  -1   2   6       39.63       38.20      1.66 o 
   0   2   6       48.08       43.47      1.84 o 
   1   2   6       50.47       46.59      4.50 o 
   2   2   6      208.42      273.24     15.23 o 
   3   2   6       38.21       36.33      4.05 o 
   4   2   6       70.95       86.16      2.92 o 
   5   2   6       32.41       40.82      1.87 o 
   6   2   6      224.00      224.82     15.67 o 
   7   2   6       23.24       27.40      2.79 o 
   8   2   6       79.95       84.90     11.82 o 
   9   2   6       88.16      102.00     12.70 o 
  10   2   6       19.01       14.17      5.66 o 
  -8   3   6        1.20        3.37      4.58 o 
  -7   3   6        3.99        3.00      3.29 o 
  -6   3   6        6.45        3.24      2.68 o 
  -5   3   6       24.66       22.82      2.89 o 
  -4   3   6       12.04       10.84      1.86 o 
  -3   3   6       27.71       27.09      1.97 o 
  -2   3   6      101.27       93.98     26.54 o 
  -1   3   6      258.73      225.03      8.73 o 
   0   3   6      670.56      628.57     54.04 o 
   1   3   6      119.53      114.20      9.41 o 
   2   3   6       34.50       27.04      2.74 o 
   3   3   6        0.11        1.00      1.10 o 
   4   3   6       90.69      113.67      3.82 o 
   5   3   6      208.95      209.92     10.16 o 
   6   3   6       46.25       49.20      2.25 o 
   7   3   6      208.04      207.17      6.77 o 
   8   3   6       15.94       18.04      2.12 o 
   9   3   6        5.71        5.00      2.49 o 
  10   3   6       29.60       34.78      5.93 o 
  11   3   6       41.78       41.68      7.52 o 
  -7   4   6        2.70        0.91      3.65 o 
  -6   4   6       14.96       13.02      3.40 o 
  -5   4   6       34.56       33.19      3.51 o 
  -4   4   6       30.56       29.37      2.92 o 
  -3   4   6       19.86       19.32      2.07 o 
  -2   4   6       89.38       84.29      2.76 o 
  -1   4   6      113.47       93.25     22.85 o 
   0   4   6       20.38       19.11      1.65 o 
   1   4   6       22.33       25.72      1.81 o 
   2   4   6       75.31       73.08      6.66 o 
   3   4   6       94.92      107.31      8.89 o 
   4   4   6      292.25      299.44     28.73 o 
   5   4   6      236.72      259.10      7.14 o 
   6   4   6       85.64       84.26      5.15 o 
   7   4   6      215.90      208.21      6.65 o 
   8   4   6       81.63       89.09      3.96 o 
   9   4   6       46.62       53.56      5.90 o 
  10   4   6       44.02       49.31      5.79 o 
  11   4   6       34.48       42.70      8.22 o 
  -6   5   6        0.32       -3.48      3.48 o 
  -5   5   6       10.85       13.03      3.36 o 
  -4   5   6       64.11       58.29      3.84 o 
  -3   5   6      120.36      122.20     13.39 o 
  -2   5   6       60.32       58.45      4.74 o 
  -1   5   6      190.74      181.63     11.79 o 
   0   5   6      113.32      103.57      8.30 o 
   1   5   6       46.18       43.51      2.65 o 
   2   5   6       36.03       40.08      2.04 o 
   3   5   6      206.85      184.76     13.04 o 
   4   5   6      266.44      255.57     18.92 o 
   5   5   6      141.35      133.54      7.05 o 
   6   5   6       35.16       36.15      2.27 o 
   7   5   6      550.53      512.24     17.17 o 
   8   5   6      117.21      120.42      3.61 o 
   9   5   6       12.15        9.64      2.34 o 
  10   5   6        8.61        7.70      2.65 o 
  11   5   6       26.45       34.10      4.75 o 
  -6   6   6       18.35       17.10      4.59 o 
  -5   6   6        2.15        2.89      3.54 o 
  -4   6   6       14.17       18.60      2.93 o 
  -3   6   6       10.48       10.26      2.40 o 
  -2   6   6      121.90      122.79      6.37 o 
  -1   6   6       99.71       97.30      5.27 o 
   0   6   6       25.48       21.55      1.81 o 
   1   6   6      113.53      102.14      7.84 o 
   2   6   6      213.19      193.51     18.02 o 
   3   6   6       42.61       41.35      2.24 o 
   4   6   6       82.52       77.96      5.80 o 
   5   6   6       33.06       29.68      2.11 o 
   6   6   6        6.19        4.09      1.80 o 
   7   6   6      433.23      443.92     18.25 o 
   8   6   6       78.48       77.66      4.62 o 
   9   6   6        4.01        3.90      2.40 o 
  10   6   6       49.16       51.92      4.13 o 
  11   6   6       24.30       22.20      6.95 o 
  -5   7   6        5.50        5.70      4.26 o 
  -4   7   6       16.54       15.99      3.30 o 
  -3   7   6      101.55      109.00      9.36 o 
  -2   7   6       81.11       91.07      8.29 o 
  -1   7   6        1.62        1.21      1.97 o 
   0   7   6      154.17      155.65     18.51 o 
   1   7   6       67.35       60.27      6.65 o 
   2   7   6       21.48       21.86      2.33 o 
   3   7   6      233.41      225.20     17.24 o 
   4   7   6      213.52      188.75     11.70 o 
   5   7   6      485.10      481.26     17.56 o 
   6   7   6      492.11      443.76     26.79 o 
   7   7   6       97.32       95.84      3.55 o 
   8   7   6        6.26       10.11      2.48 o 
   9   7   6        0.67        0.41      2.55 o 
  10   7   6       24.09       29.13      3.80 o 
  -3   8   6       61.28       61.12      7.03 o 
  -2   8   6       79.85       95.09      7.85 o 
  -1   8   6       53.36       59.03      3.74 o 
   0   8   6       43.19       45.25      5.56 o 
   1   8   6      137.93      136.96     13.41 o 
   2   8   6       73.15       74.91      5.70 o 
   3   8   6       16.53       17.74      1.83 o 
   4   8   6       92.73       85.74      7.32 o 
   5   8   6      132.46      110.82      7.26 o 
   6   8   6       71.15       67.40      3.71 o 
   7   8   6        5.54        5.83      2.29 o 
   8   8   6        2.03        0.78      2.46 o 
   9   8   6        1.59        1.41      2.77 o 
  10   8   6       39.60       34.26      6.31 o 
  -2   9   6       17.43       28.31      4.05 o 
  -1   9   6       17.18       18.94      3.50 o 
   0   9   6        6.24        6.54      2.82 o 
   1   9   6       40.94       49.36      5.10 o 
   2   9   6       88.80       96.38      6.12 o 
   3   9   6        5.06        2.39      1.93 o 
   4   9   6       42.69       41.93      4.14 o 
   5   9   6       13.19       10.42      2.44 o 
   6   9   6        4.54        1.65      2.28 o 
   7   9   6        0.72        1.58      2.97 o 
   8   9   6        1.79       -0.79      3.20 o 
   9   9   6       11.02        7.54      3.62 o 
   0  10   6       23.56       27.79      4.04 o 
   1  10   6       23.08       26.17      5.39 o 
   2  10   6       20.82       24.16      3.76 o 
   3  10   6       30.90       33.45      3.76 o 
   4  10   6       43.79       44.78      4.55 o 
   5  10   6        9.78       11.13      2.88 o 
   6  10   6       52.68       48.33      4.78 o 
   7  10   6       21.48       16.00      4.10 o 
   8  10   6       42.59       45.08      6.28 o 
   3  11   6       44.57       45.57      4.55 o 
   4  11   6       34.07       30.68      6.81 o 
   5  11   6       29.68       31.52      3.77 o 
   6  11   6       24.24       21.87      8.75 o 
  -6  -9   7       65.46       77.42      7.02 o 
  -5  -9   7        2.97        1.78      7.56 o 
  -4  -9   7       10.91        6.10      6.23 o 
  -3  -9   7        0.48       -1.80      3.83 o 
  -2  -9   7       10.31       12.18      4.01 o 
  -1  -9   7       10.93       12.54      4.11 o 
   0  -9   7       24.74       30.46      4.81 o 
  -7  -8   7       26.46       31.65      8.36 o 
  -6  -8   7        0.02       -3.38      6.76 o 
  -5  -8   7       14.59       15.16      4.88 o 
  -4  -8   7       18.38       20.19      3.44 o 
  -3  -8   7       15.46       16.73      3.02 o 
  -2  -8   7        1.86        0.63      2.68 o 
  -1  -8   7        0.13        1.72      2.72 o 
   0  -8   7      144.37      118.00      4.79 o 
   1  -8   7       28.27       29.71      6.21 o 
   2  -8   7        4.23        1.68      4.13 o 
  -8  -7   7       27.98       20.86      8.50 o 
  -7  -7   7       53.84       60.64      8.93 o 
  -6  -7   7       54.75       60.76      5.36 o 
  -5  -7   7        2.16        5.32      3.71 o 
  -4  -7   7        6.77        7.15      2.88 o 
  -3  -7   7        0.42        0.19      2.56 o 
  -2  -7   7       22.76       28.23      3.53 o 
  -1  -7   7       10.44       15.94      2.63 o 
   0  -7   7       36.11       31.00      3.06 o 
   1  -7   7      325.86      294.32      6.21 o 
   2  -7   7        9.80        7.91      2.85 o 
   3  -7   7        0.07       -3.51      3.51 o 
   4  -7   7        3.31        1.37      5.41 o 
  -9  -6   7       58.66       59.59      6.13 o 
  -8  -6   7        0.02       -0.59      4.12 o 
  -7  -6   7       48.86       50.89      4.17 o 
  -6  -6   7        9.39        6.27      3.69 o 
  -5  -6   7        1.76       -0.90      3.46 o 
  -4  -6   7       42.28       45.83      3.12 o 
  -3  -6   7      160.42      160.47      4.48 o 
  -2  -6   7       11.45       11.51      1.97 o 
  -1  -6   7       90.82       83.19      3.36 o 
   0  -6   7      125.41      118.73      3.87 o 
   1  -6   7       34.50       37.91      3.00 o 
   2  -6   7        1.16        1.66      2.33 o 
   3  -6   7        1.07        2.07      2.45 o 
   4  -6   7       11.33       11.36      2.96 o 
   5  -6   7       16.39       21.61      4.46 o 
  -9  -5   7        3.31        5.48      3.08 o 
  -8  -5   7       16.44       18.82      2.75 o 
  -7  -5   7        2.28        2.77      2.61 o 
  -6  -5   7        1.61        3.99      2.49 o 
  -5  -5   7       43.60       47.90      3.21 o 
  -4  -5   7        8.11        9.22      3.79 o 
  -3  -5   7       97.66      103.03      3.39 o 
  -2  -5   7      125.22      125.49      3.59 o 
  -1  -5   7       88.26       84.64      2.62 o 
   0  -5   7      382.39      331.53     12.97 o 
   1  -5   7        4.99        6.96      2.01 o 
   2  -5   7       30.83       30.12      2.61 o 
   3  -5   7        1.39        0.76      2.06 o 
   4  -5   7       32.34       29.48      2.91 o 
   5  -5   7       15.44       18.58      3.04 o 
   6  -5   7        0.95        4.67      3.97 o 
  -9  -4   7       12.39       10.08      2.76 o 
  -8  -4   7       18.02       16.63      2.59 o 
  -7  -4   7        6.43        6.90      2.11 o 
  -6  -4   7       38.55       40.63      2.68 o 
  -5  -4   7        7.15        6.95      1.83 o 
  -4  -4   7        4.20        3.20      1.55 o 
  -3  -4   7      103.62      106.80      3.11 o 
  -2  -4   7      397.72      399.81     12.80 o 
  -1  -4   7       54.90       55.50      2.06 o 
   0  -4   7       15.99       15.88      1.52 o 
   1  -4   7      103.14      102.90      3.09 o 
   2  -4   7        5.64        4.80      1.78 o 
   3  -4   7       61.20       65.00      7.90 o 
   4  -4   7       29.74       31.85      2.66 o 
   5  -4   7       23.80       21.29      3.05 o 
   6  -4   7       26.43       28.04      4.60 o 
  -9  -3   7        0.52       -1.99      3.45 o 
  -8  -3   7       14.67       14.77      2.33 o 
  -7  -3   7        0.47        0.12      1.83 o 
  -6  -3   7      144.50      136.10      8.31 o 
  -5  -3   7      100.90      103.38      3.16 o 
  -4  -3   7      105.81       98.72     16.43 o 
  -3  -3   7       82.33       94.92      2.52 o 
  -2  -3   7      103.59      113.90      2.51 o 
  -1  -3   7       10.30       13.35      1.33 o 
   0  -3   7       56.11       59.20      2.14 o 
   1  -3   7       28.48       27.33      1.60 o 
   2  -3   7       24.30       26.18      3.76 o 
   3  -3   7      180.80      159.11     12.37 o 
   4  -3   7       92.84       88.72      3.14 o 
   5  -3   7       94.72       89.02      6.49 o 
   6  -3   7      163.06      150.80     13.86 o 
   7  -3   7        7.10        5.41      3.93 o 
  -9  -2   7        9.16        8.58      3.57 o 
  -8  -2   7        1.96        2.59      2.94 o 
  -7  -2   7       21.97       25.16      2.62 o 
  -6  -2   7       12.04       12.30      2.05 o 
  -5  -2   7      124.92      121.97      3.17 o 
  -4  -2   7      399.28      406.21      8.77 o 
  -3  -2   7      100.07      108.43      2.48 o 
  -2  -2   7       61.99       76.18      1.82 o 
  -1  -2   7      706.29      803.40     44.22 o 
   0  -2   7       98.45      102.87      2.10 o 
   1  -2   7       23.48       23.14      1.82 o 
   2  -2   7       66.21       60.69      4.49 o 
   3  -2   7       24.40       24.45      1.81 o 
   4  -2   7      173.80      176.47      8.46 o 
   5  -2   7      180.59      178.96     26.65 o 
   6  -2   7       76.88       80.75      9.64 o 
   7  -2   7      118.54      127.43      7.17 o 
   8  -2   7       16.08       19.66      7.03 o 
   9  -2   7        9.65       10.94      6.21 o 
  -9  -1   7       11.75       21.01      5.34 o 
  -8  -1   7        0.14        1.74      3.07 o 
  -7  -1   7       10.07       11.26      2.83 o 
  -6  -1   7       99.10       88.41      4.34 o 
  -5  -1   7       96.88       83.88     10.93 o 
  -4  -1   7       56.95       54.69      2.09 o 
  -3  -1   7       11.13       11.35      1.21 o 
  -2  -1   7      627.51      661.27     28.38 o 
  -1  -1   7       17.40       19.77      1.23 o 
   0  -1   7      456.84      479.37     12.08 o 
   1  -1   7      295.31      255.73      7.38 o 
   2  -1   7      336.55      314.94     18.24 o 
   3  -1   7      401.23      376.05     16.66 o 
   4  -1   7      259.35      272.02      7.52 o 
   5  -1   7        0.65        0.80      1.75 o 
   6  -1   7       14.99       13.48      3.06 o 
   7  -1   7       86.01       83.92      6.50 o 
   8  -1   7       34.93       35.85      4.56 o 
   9  -1   7       11.72        7.68      5.68 o 
  -8   0   7      147.45      129.81      7.58 o 
  -7   0   7       38.09       35.69      3.51 o 
  -6   0   7      132.06      104.47     27.98 o 
  -5   0   7      369.30      321.60      5.44 o 
  -4   0   7       16.59       14.46      1.42 o 
  -3   0   7       52.01       53.68      3.47 o 
  -2   0   7       88.40       86.76      4.54 o 
  -1   0   7      470.39      472.95     30.33 o 
   0   0   7       12.33       14.49      1.67 o 
   1   0   7       25.45       23.71      1.93 o 
   2   0   7      284.98      319.79     17.60 o 
   3   0   7      100.56      107.63     10.45 o 
   4   0   7        4.02        5.71      1.05 o 
   5   0   7      129.38      134.89     12.05 o 
   6   0   7      155.71      179.41      5.40 o 
   7   0   7      190.57      200.68     11.63 o 
   8   0   7       69.24       68.83      5.54 o 
   9   0   7        6.88        7.68      4.01 o 
  10   0   7        6.58        9.17      5.58 o 
  -8   1   7       24.92       18.58      5.02 o 
  -7   1   7      336.72      277.99      9.34 o 
  -6   1   7       33.55       29.20      4.68 o 
  -5   1   7        5.36        6.14      1.73 o 
  -4   1   7      102.33       97.15      2.91 o 
  -3   1   7       32.32       29.73      1.54 o 
  -2   1   7       20.95       18.20      1.14 o 
  -1   1   7      291.73      263.92     14.01 o 
   0   1   7       27.65       25.96      1.66 o 
   1   1   7      372.49      369.05     28.20 o 
   2   1   7      123.72      138.36     16.70 o 
   3   1   7      114.53      148.25     16.39 o 
   4   1   7      142.61      161.47     19.27 o 
   5   1   7       29.80       36.61      2.62 o 
   6   1   7        6.05        7.44      1.93 o 
   7   1   7      101.73       97.66      4.72 o 
   8   1   7       63.68       61.78      4.48 o 
   9   1   7       98.86       87.84      5.41 o 
  10   1   7        2.90        0.10      5.20 o 
  -8   2   7        3.83        0.80      4.29 o 
  -7   2   7        8.71        3.69      3.35 o 
  -6   2   7        1.27        0.71      2.31 o 
  -5   2   7       28.86       28.94      2.38 o 
  -4   2   7        5.94        3.41      1.53 o 
  -3   2   7       21.45       19.68      1.69 o 
  -2   2   7       60.03       55.93      2.17 o 
  -1   2   7      344.71      348.44     17.08 o 
   0   2   7      277.86      266.65      9.31 o 
   1   2   7      110.53      108.13      8.40 o 
   2   2   7      163.55      166.67     11.67 o 
   3   2   7      180.23      219.93     22.54 o 
   4   2   7       89.54      115.51      4.03 o 
   5   2   7       85.97       85.86      8.49 o 
   6   2   7       80.98       90.94     11.28 o 
   7   2   7      132.91      159.95     13.48 o 
   8   2   7       47.83       52.13      3.87 o 
   9   2   7       36.15       35.72      4.17 o 
  10   2   7       65.95       55.09      7.37 o 
  -7   3   7        0.07       -0.21      3.13 o 
  -6   3   7        0.95        2.20      2.68 o 
  -5   3   7        1.32        0.34      2.22 o 
  -4   3   7       56.94       60.98      2.94 o 
  -3   3   7      177.92      153.03      6.29 o 
  -2   3   7       27.70       24.91      1.91 o 
  -1   3   7      410.42      399.46     15.65 o 
   0   3   7       93.49       83.78      3.07 o 
   1   3   7      104.98      119.35      9.17 o 
   2   3   7      180.16      187.80     11.10 o 
   3   3   7      372.58      419.05     22.55 o 
   4   3   7       76.95       89.96      8.44 o 
   5   3   7      267.89      288.54     17.80 o 
   6   3   7       50.08       50.56      2.26 o 
   7   3   7      165.43      170.58     17.44 o 
   8   3   7       27.42       26.94      3.47 o 
   9   3   7       26.51       33.08      5.72 o 
  10   3   7       21.51       19.26      4.15 o 
  -7   4   7        3.24        3.30      3.90 o 
  -6   4   7       12.05       10.78      3.31 o 
  -5   4   7       32.35       33.80      3.67 o 
  -4   4   7       32.67       31.36      3.08 o 
  -3   4   7      102.38       93.02      5.54 o 
  -2   4   7      191.46      187.06      9.15 o 
  -1   4   7      277.82      265.96     21.45 o 
   0   4   7        4.56        5.80      1.27 o 
   1   4   7      126.96      119.26     13.55 o 
   2   4   7      100.29       97.94      9.18 o 
   3   4   7       68.21       70.79      3.41 o 
   4   4   7        2.82        4.01      1.36 o 
   5   4   7       25.20       26.43      1.86 o 
   6   4   7       97.55       90.61      5.41 o 
   7   4   7      340.45      336.91     12.71 o 
   8   4   7       61.57       64.14      4.96 o 
   9   4   7        1.88        2.75      2.46 o 
  10   4   7       32.59       29.25      4.73 o 
  11   4   7        0.91       -2.17      4.11 o 
  -6   5   7       14.65        7.86      3.79 o 
  -5   5   7       13.64       11.66      3.41 o 
  -4   5   7       26.54       23.40      3.13 o 
  -3   5   7       94.81       82.74      3.99 o 
  -2   5   7      161.24      154.37      4.85 o 
  -1   5   7        0.61       -1.07      1.42 o 
   0   5   7      117.49      100.58      4.47 o 
   1   5   7       33.82       34.80      1.73 o 
   2   5   7       79.67       66.54      4.56 o 
   3   5   7      264.63      251.52     15.53 o 
   4   5   7       27.84       26.33      3.89 o 
   5   5   7      284.98      239.59     22.94 o 
   6   5   7      654.20      647.75     24.32 o 
   7   5   7       86.68       90.44      3.45 o 
   8   5   7        5.62        4.74      2.04 o 
   9   5   7       14.34       14.42      2.47 o 
  10   5   7       48.79       59.82      6.03 o 
  11   5   7       12.33        7.96      4.19 o 
  -5   6   7        1.08       -1.40      3.55 o 
  -4   6   7       23.88       17.03      3.33 o 
  -3   6   7      184.92      173.87     10.46 o 
  -2   6   7       68.56       66.21      3.77 o 
  -1   6   7       16.84       17.66      2.21 o 
   0   6   7      174.80      141.84     22.94 o 
   1   6   7        5.64        4.59      1.30 o 
   2   6   7       72.18       73.50      6.50 o 
   3   6   7       51.77       47.58      3.97 o 
   4   6   7       87.38       76.97      7.04 o 
   5   6   7      664.96      626.03     28.27 o 
   6   6   7      370.58      334.50     13.14 o 
   7   6   7        5.60        3.38      2.00 o 
   8   6   7       23.43       25.50      2.60 o 
   9   6   7       32.87       31.33      2.94 o 
  10   6   7        1.33        1.09      2.96 o 
  -4   7   7        7.07        6.15      3.45 o 
  -3   7   7        6.47        5.14      3.07 o 
  -2   7   7      129.92      125.06      5.15 o 
  -1   7   7       83.08       83.54      6.43 o 
   0   7   7      204.79      196.55     17.33 o 
   1   7   7       90.12       85.07      8.65 o 
   2   7   7      133.00      131.16      9.09 o 
   3   7   7      148.16      138.73     20.97 o 
   4   7   7      386.86      333.09     30.98 o 
   5   7   7       91.20       76.34     14.04 o 
   6   7   7        4.95        2.85      2.03 o 
   7   7   7        3.63        1.03      2.11 o 
   8   7   7        4.36        4.34      2.43 o 
   9   7   7        0.71        0.68      2.53 o 
  10   7   7       43.80       54.18      4.36 o 
  -3   8   7        4.44        4.70      3.78 o 
  -2   8   7       17.29       20.59      3.28 o 
  -1   8   7       38.52       38.89      4.60 o 
   0   8   7       69.48       70.82      6.63 o 
   1   8   7       56.96       55.71     12.44 o 
   2   8   7       52.96       45.64      2.53 o 
   3   8   7       31.16       31.89      2.36 o 
   4   8   7       61.24       59.95      5.81 o 
   5   8   7        5.59        2.95      1.98 o 
   6   8   7       24.38       26.64      3.01 o 
   7   8   7        3.88        4.21      2.72 o 
   8   8   7       15.43       17.25      2.94 o 
   9   8   7        9.33       11.05      3.05 o 
  10   8   7       11.67       13.41      5.37 o 
  -2   9   7        8.51        9.89      3.69 o 
  -1   9   7       12.16       12.29      3.42 o 
   0   9   7        7.69        6.27      2.87 o 
   1   9   7      112.22      115.33      9.34 o 
   2   9   7       32.22       32.21      4.92 o 
   3   9   7       23.78       23.33      2.73 o 
   4   9   7        1.88        2.57      2.18 o 
   5   9   7       14.25       12.65      2.49 o 
   6   9   7       30.36       26.31      3.14 o 
   7   9   7        0.76        0.98      3.03 o 
   8   9   7       10.57       11.84      3.49 o 
   9   9   7       16.70       15.11      5.68 o 
   0  10   7        6.39        7.71      3.58 o 
   1  10   7        2.82        5.44      3.24 o 
   2  10   7       74.96       80.77      8.22 o 
   3  10   7       23.41       21.48      5.54 o 
   4  10   7       35.57       31.74      3.89 o 
   5  10   7       44.34       36.22      6.68 o 
   6  10   7        1.50        1.60      2.70 o 
   7  10   7       42.76       40.27      4.03 o 
   8  10   7       11.47        8.91      5.40 o 
   4  11   7        0.90        2.90      3.34 o 
   5  11   7       13.92        8.01      8.13 o 
  -5  -9   8       11.63       11.18      7.53 o 
  -4  -9   8        1.92       -4.68      6.35 o 
  -3  -9   8       46.83       53.13      5.47 o 
  -2  -9   8       32.36       37.85      5.19 o 
  -1  -9   8       25.06       23.96      7.72 o 
  -7  -8   8        4.74        5.28      8.26 o 
  -6  -8   8       24.28       25.86      5.77 o 
  -5  -8   8       33.33       42.47      5.73 o 
  -4  -8   8        8.59        7.94      3.42 o 
  -3  -8   8       12.71       10.64      3.09 o 
  -2  -8   8        1.41       -1.57      2.84 o 
  -1  -8   8        1.60        1.45      2.98 o 
   0  -8   8       96.59       73.34      4.61 o 
   1  -8   8       48.29       46.37     10.77 o 
   2  -8   8        4.03        6.22      4.25 o 
  -8  -7   8        4.21        4.14      8.30 o 
  -7  -7   8        0.00       -5.08      7.37 o 
  -6  -7   8       19.89       26.79      4.97 o 
  -5  -7   8        5.10        7.98      3.37 o 
  -4  -7   8       10.35       12.65      3.27 o 
  -3  -7   8       39.72       38.88      4.46 o 
  -2  -7   8        0.55       -0.73      2.45 o 
  -1  -7   8       10.11        8.43      2.67 o 
   0  -7   8        4.59        4.83      2.76 o 
   1  -7   8       88.89       83.77      4.41 o 
   2  -7   8        4.39        3.60      3.00 o 
   3  -7   8        2.95        3.74      3.17 o 
   4  -7   8       13.30       12.28      6.18 o 
  -8  -6   8       24.26       40.30      8.67 o 
  -7  -6   8       20.26       20.05      4.71 o 
  -6  -6   8      382.22      401.27     35.04 o 
  -5  -6   8       12.83        9.84      3.87 o 
  -4  -6   8       44.94       47.87      3.69 o 
  -3  -6   8      178.06      182.77      6.39 o 
  -2  -6   8       50.61       46.89      2.70 o 
  -1  -6   8       42.04       41.67      2.96 o 
   0  -6   8        5.17        4.38      2.29 o 
   1  -6   8       37.01       42.65      6.62 o 
   2  -6   8        4.18        3.74      2.53 o 
   3  -6   8       11.66       14.79      2.89 o 
   4  -6   8       20.28       25.14      4.08 o 
   5  -6   8        2.57        6.98      5.71 o 
  -9  -5   8       11.00       17.83      4.80 o 
  -8  -5   8       29.64       30.10      3.72 o 
  -7  -5   8        4.50        5.38      3.02 o 
  -6  -5   8       13.79       16.74      2.99 o 
  -5  -5   8        0.19       -0.80      3.19 o 
  -4  -5   8       46.44       47.23      2.82 o 
  -3  -5   8       63.94       67.18      3.32 o 
  -2  -5   8      275.51      273.31      6.14 o 
  -1  -5   8       48.65       46.60      2.38 o 
   0  -5   8       72.27       74.03      6.29 o 
   1  -5   8       19.80       22.05      2.55 o 
   2  -5   8        2.11        2.94      2.22 o 
   3  -5   8       14.29       19.28      4.33 o 
   4  -5   8       43.47       42.56      3.29 o 
   5  -5   8        9.16        7.46      2.97 o 
   6  -5   8       23.62       21.15      5.81 o 
  -9  -4   8        2.08        3.89      4.13 o 
  -8  -4   8        9.73        9.66      3.05 o 
  -7  -4   8        9.12        8.51      2.82 o 
  -6  -4   8       40.22       44.05      3.42 o 
  -5  -4   8       52.20       59.37      2.93 o 
  -4  -4   8      659.89      723.18      8.17 o 
  -3  -4   8      147.75      162.51      5.27 o 
  -2  -4   8      121.35      115.57      3.42 o 
  -1  -4   8       44.19       41.58      2.36 o 
   0  -4   8      172.34      164.22      3.19 o 
   1  -4   8       10.96       13.45      2.05 o 
   2  -4   8       19.42       22.11      2.34 o 
   3  -4   8       51.12       53.05      2.89 o 
   4  -4   8       21.45       20.71      2.56 o 
   5  -4   8       23.80       23.75      2.88 o 
   6  -4   8        9.72        9.50      3.03 o 
   7  -4   8        8.27        4.64      5.81 o 
  -9  -3   8       47.87       46.79      4.90 o 
  -8  -3   8       11.45        9.21      2.89 o 
  -7  -3   8       44.09       45.78      3.31 o 
  -6  -3   8      201.65      204.33      4.92 o 
  -5  -3   8       56.83       55.62      2.67 o 
  -4  -3   8      148.32      165.36      3.56 o 
  -3  -3   8        0.44        0.83      1.23 o 
  -2  -3   8       76.13       80.15      2.32 o 
  -1  -3   8       70.95       64.83      2.15 o 
   0  -3   8       47.39       46.78      2.04 o 
   1  -3   8       15.53       16.55      1.53 o 
   2  -3   8       21.44       22.50      2.01 o 
   3  -3   8      201.47      179.43      4.98 o 
   4  -3   8      136.15      124.73      3.63 o 
   5  -3   8       29.32       32.04      6.84 o 
   6  -3   8        6.31        6.56      2.68 o 
   7  -3   8       11.01       11.15      4.03 o 
   8  -3   8        3.18        6.95      5.85 o 
  -9  -2   8       32.01       40.78      4.54 o 
  -8  -2   8        1.37        3.91      3.07 o 
  -7  -2   8        0.49        0.88      2.24 o 
  -6  -2   8       53.52       51.45      3.00 o 
  -5  -2   8      276.50      252.83     45.42 o 
  -4  -2   8      122.92      118.99      3.96 o 
  -3  -2   8       84.38       95.29      2.89 o 
  -2  -2   8       23.52       25.72      1.64 o 
  -1  -2   8      568.40      606.14     18.48 o 
   0  -2   8       31.74       32.30      1.66 o 
   1  -2   8      131.37      133.75      6.16 o 
   2  -2   8        5.87        5.15      1.16 o 
   3  -2   8      295.83      263.34     30.71 o 
   4  -2   8      143.81      130.28      8.18 o 
   5  -2   8      128.01      116.82      5.68 o 
   6  -2   8       77.26       80.74      8.78 o 
   7  -2   8        6.29        3.90      3.71 o 
   8  -2   8       31.09       30.35      6.37 o 
  -8  -1   8        1.41       -1.00      3.13 o 
  -7  -1   8       11.36        9.90      2.96 o 
  -6  -1   8       40.80       42.93      2.89 o 
  -5  -1   8       53.82       53.21      3.43 o 
  -4  -1   8       41.90       41.69      2.08 o 
  -3  -1   8       64.63       52.04      4.90 o 
  -2  -1   8      594.42      619.39     14.14 o 
  -1  -1   8      253.13      263.90      8.44 o 
   0  -1   8        4.12        4.73      0.80 o 
   1  -1   8     1130.11     1072.68     35.62 o 
   2  -1   8      444.15      418.45     31.56 o 
   3  -1   8      252.19      232.02     11.03 o 
   4  -1   8      117.87      117.17     10.69 o 
   5  -1   8      137.55      132.58      3.64 o 
   6  -1   8       58.97       62.68      4.10 o 
   7  -1   8       72.85       75.70      4.80 o 
   8  -1   8       11.62       13.52      4.13 o 
   9  -1   8        0.51        5.24      5.71 o 
  -8   0   8      100.53       84.33      6.94 o 
  -7   0   8        4.17        2.98      2.73 o 
  -6   0   8        5.65        3.95      2.04 o 
  -5   0   8       66.09       65.44      2.88 o 
  -4   0   8      180.21      170.14      5.89 o 
  -3   0   8       51.44       50.79      1.65 o 
  -2   0   8       30.67       30.61      1.33 o 
  -1   0   8        3.93        4.75      0.91 o 
   0   0   8      255.66      243.55     11.58 o 
   1   0   8      329.25      324.75     17.94 o 
   2   0   8      122.50      143.71     10.82 o 
   3   0   8        8.66       11.06      1.00 o 
   4   0   8       74.93       70.66      2.49 o 
   5   0   8      150.13      154.87      3.71 o 
   6   0   8       42.83       46.99      3.82 o 
   7   0   8       55.97       63.34      4.56 o 
   8   0   8        3.43        2.41      3.49 o 
   9   0   8        0.35       -2.27      5.17 o 
  -8   1   8       43.02       37.92      5.71 o 
  -7   1   8       95.32       83.11      5.92 o 
  -6   1   8       33.02       29.09      3.30 o 
  -5   1   8       18.04       16.58      2.04 o 
  -4   1   8       10.63       11.83      1.90 o 
  -3   1   8       17.42       16.46      1.68 o 
  -2   1   8      144.76      154.04      7.39 o 
  -1   1   8     1041.88     1045.57     63.11 o 
   0   1   8      374.13      386.81     32.22 o 
   1   1   8       26.23       24.75      1.22 o 
   2   1   8       29.52       27.18      2.89 o 
   3   1   8       26.04       30.23      2.72 o 
   4   1   8      111.86      122.71      6.97 o 
   5   1   8      193.38      219.38     24.51 o 
   6   1   8       45.76       47.21      3.63 o 
   7   1   8      295.17      323.05      7.54 o 
   8   1   8       46.37       46.44      4.44 o 
   9   1   8       19.91       20.72      4.13 o 
  10   1   8        1.17        0.85      5.36 o 
  -7   2   8        3.89        2.63      2.93 o 
  -6   2   8        4.75        2.24      2.50 o 
  -5   2   8        1.91       -0.46      1.81 o 
  -4   2   8       19.38       20.28      2.06 o 
  -3   2   8       23.59       21.02      2.47 o 
  -2   2   8        6.58        5.94      1.34 o 
  -1   2   8      483.57      482.65     36.21 o 
   0   2   8      136.20      142.84      5.86 o 
   1   2   8       29.32       25.26      1.29 o 
   2   2   8       10.78       10.84      0.92 o 
   3   2   8       72.78       70.44      8.02 o 
   4   2   8      378.42      425.14     19.92 o 
   5   2   8      321.38      355.56     16.57 o 
   6   2   8        1.48        2.13      1.61 o 
   7   2   8      230.34      251.19      7.92 o 
   8   2   8       40.97       35.01      4.00 o 
   9   2   8       23.26       20.35      4.01 o 
  10   2   8       15.31       16.44      5.81 o 
  -7   3   8        2.81        1.54      4.28 o 
  -6   3   8       10.97       11.79      3.02 o 
  -5   3   8       14.18       11.92      2.69 o 
  -4   3   8       56.22       48.68     11.18 o 
  -3   3   8      214.85      190.92     12.24 o 
  -2   3   8      262.21      250.43      5.20 o 
  -1   3   8      232.85      238.60     11.32 o 
   0   3   8        9.77       13.57      1.45 o 
   1   3   8       29.62       36.74      2.28 o 
   2   3   8       64.88       59.25      3.89 o 
   3   3   8        2.01        2.67      0.88 o 
   4   3   8      102.98      116.89     17.97 o 
   5   3   8      146.09      154.27      7.97 o 
   6   3   8      282.13      284.01     14.72 o 
   7   3   8      190.99      200.98     17.10 o 
   8   3   8       46.41       49.88      3.72 o 
   9   3   8       47.90       55.15      8.57 o 
  10   3   8       34.79       35.55      6.44 o 
  -7   4   8       13.72        4.88      7.40 o 
  -6   4   8       19.80       24.29      3.86 o 
  -5   4   8       45.24       49.00      9.98 o 
  -4   4   8       23.97       25.11      3.02 o 
  -3   4   8      152.34      128.52      5.97 o 
  -2   4   8      139.48      122.94      3.45 o 
  -1   4   8      109.39      105.73      4.34 o 
   0   4   8       67.04       60.39      4.34 o 
   1   4   8      117.42      109.53      5.92 o 
   2   4   8      397.89      370.72     24.39 o 
   3   4   8       90.80       82.94      5.33 o 
   4   4   8        0.27        0.66      1.42 o 
   5   4   8      224.48      223.95     18.98 o 
   6   4   8      466.90      470.24     24.60 o 
   7   4   8      135.65      131.44      8.94 o 
   8   4   8       44.24       47.62      4.86 o 
   9   4   8       68.73       66.61      3.74 o 
  10   4   8       12.37       15.34      4.45 o 
  -6   5   8        2.61        0.59      3.53 o 
  -5   5   8       10.34        7.48      3.28 o 
  -4   5   8       26.38       21.65      3.24 o 
  -3   5   8       25.83       22.78      2.91 o 
  -2   5   8      144.63      128.84      3.83 o 
  -1   5   8      147.97      133.41      9.44 o 
   0   5   8      152.32      147.58      9.62 o 
   1   5   8      182.48      176.43     12.97 o 
   2   5   8      363.78      354.65     29.96 o 
   3   5   8      165.47      154.07     11.18 o 
   4   5   8      215.77      205.08     11.93 o 
   5   5   8       39.01       36.23      2.30 o 
   6   5   8      136.70      133.20      3.47 o 
   7   5   8       87.87       87.34      7.41 o 
   8   5   8        3.44        3.62      2.10 o 
   9   5   8       14.00       13.54      2.55 o 
  10   5   8       26.53       27.21      9.06 o 
  -5   6   8       26.85       22.66      4.29 o 
  -4   6   8        9.96        7.03      3.20 o 
  -3   6   8        5.79        5.89      2.70 o 
  -2   6   8       73.51       73.02      4.01 o 
  -1   6   8       64.22       61.09      3.43 o 
   0   6   8       46.09       44.08      3.30 o 
   1   6   8       40.60       36.42      6.10 o 
   2   6   8        1.48        1.23      1.27 o 
   3   6   8      295.94      282.97     26.53 o 
   4   6   8      494.11      441.54     27.33 o 
   5   6   8      146.99      138.63      8.95 o 
   6   6   8       51.76       48.58      4.56 o 
   7   6   8       11.35       11.57      2.25 o 
   8   6   8       45.05       41.85      2.99 o 
   9   6   8       66.20       76.40      3.65 o 
  10   6   8       49.17       47.04      5.37 o 
  -4   7   8        7.29        2.45      3.53 o 
  -3   7   8       12.38       15.47      3.56 o 
  -2   7   8        7.03        5.16      2.81 o 
  -1   7   8       64.23       65.15      3.98 o 
   0   7   8       63.30       55.03     13.42 o 
   1   7   8      333.67      292.71     22.48 o 
   2   7   8      260.93      232.11     19.56 o 
   3   7   8      189.62      188.93     17.24 o 
   4   7   8      137.15      114.73      7.70 o 
   5   7   8       78.33       65.52      5.72 o 
   6   7   8       10.23        9.46      2.54 o 
   7   7   8        3.44        2.70      2.27 o 
   8   7   8        7.62       10.78      2.62 o 
   9   7   8       14.10       18.98      5.24 o 
  10   7   8       11.01       14.39      3.59 o 
  -3   8   8        3.60        5.50      3.75 o 
  -2   8   8       28.83       30.78      4.17 o 
  -1   8   8       13.21       15.31      3.34 o 
   0   8   8        3.40        1.78      2.53 o 
   1   8   8       41.49       40.50      4.75 o 
   2   8   8       46.19       39.74      3.14 o 
   3   8   8       49.97       44.45      3.93 o 
   4   8   8       42.03       41.27      3.44 o 
   5   8   8        3.04        1.39      2.00 o 
   6   8   8       50.46       38.42      5.18 o 
   7   8   8        7.28       10.50      2.98 o 
   8   8   8       11.92       13.44      3.23 o 
   9   8   8       26.81       34.26      3.94 o 
  -1   9   8        0.50        2.33      3.66 o 
   0   9   8        0.33       -2.77      3.08 o 
   1   9   8       22.06       24.39      3.63 o 
   2   9   8       23.57       20.88      4.61 o 
   3   9   8       46.09       39.82      4.51 o 
   4   9   8       74.97       60.03      4.43 o 
   5   9   8       14.16       10.36      2.45 o 
   6   9   8       64.25       58.89      5.12 o 
   7   9   8       14.58       13.17      2.76 o 
   8   9   8       25.01       26.64      3.85 o 
   9   9   8       50.86       60.10      6.96 o 
   1  10   8        1.06        2.67      4.33 o 
   2  10   8       16.64       19.72      5.58 o 
   3  10   8       39.56       38.98      3.51 o 
   4  10   8       11.20        9.77      2.70 o 
   5  10   8       27.22       19.63      3.05 o 
   6  10   8       55.83       50.41      4.69 o 
   7  10   8       10.50       10.84      2.98 o 
  -6  -8   9       49.67       61.83      6.70 o 
  -5  -8   9       16.87       18.32      5.32 o 
  -4  -8   9        4.09        0.48      4.08 o 
  -3  -8   9       22.04       23.54      4.54 o 
  -2  -8   9        5.21        6.44      4.05 o 
  -1  -8   9        9.22        9.04      4.25 o 
   0  -8   9       38.85       33.49      5.07 o 
   1  -8   9       26.18       26.38      6.30 o 
  -7  -7   9        9.96       10.89      8.38 o 
  -6  -7   9        6.21       10.89      5.25 o 
  -5  -7   9        5.48        8.06      4.85 o 
  -4  -7   9        7.19        9.28      3.30 o 
  -3  -7   9        3.58        0.34      2.55 o 
  -2  -7   9        4.08        4.97      2.82 o 
  -1  -7   9        2.16        1.02      2.74 o 
   0  -7   9        0.80       -1.72      2.88 o 
   1  -7   9       11.16        8.07      3.26 o 
   2  -7   9        0.20       -0.09      3.80 o 
   3  -7   9        0.53        0.14      4.02 o 
  -8  -6   9       46.24       50.57      9.55 o 
  -7  -6   9        6.12        5.20      7.66 o 
  -6  -6   9        5.87        7.13      4.43 o 
  -5  -6   9       87.06      100.46      4.68 o 
  -4  -6   9      114.78      119.13      4.65 o 
  -3  -6   9      129.76      132.52      7.61 o 
  -2  -6   9       26.15       25.19      2.49 o 
  -1  -6   9       38.44       40.51      5.51 o 
   0  -6   9       26.54       25.23      2.99 o 
   1  -6   9        8.14        7.86      2.85 o 
   2  -6   9       13.82       14.55      3.06 o 
   3  -6   9        2.69        2.04      2.88 o 
   4  -6   9       25.61       29.20      4.47 o 
   5  -6   9       37.04       36.03      4.96 o 
  -8  -5   9       18.86       21.70      4.88 o 
  -7  -5   9        4.89        3.38      4.15 o 
  -6  -5   9       86.54       88.86      7.23 o 
  -5  -5   9      113.36      122.90      4.74 o 
  -4  -5   9       78.35       79.33      3.32 o 
  -3  -5   9       31.12       31.87      2.99 o 
  -2  -5   9      239.00      222.25      5.65 o 
  -1  -5   9        6.14        5.20      1.87 o 
   0  -5   9       29.88       29.80      2.72 o 
   1  -5   9        6.45        7.78      2.44 o 
   2  -5   9        0.84        1.34      2.36 o 
   3  -5   9       12.20       12.76      2.70 o 
   4  -5   9        2.54        0.55      2.70 o 
   5  -5   9        5.49        6.37      3.12 o 
   6  -5   9        8.50        5.24      4.15 o 
  -8  -4   9        4.52        4.04      3.22 o 
  -7  -4   9        6.33        8.00      3.00 o 
  -6  -4   9      120.31      127.77      4.58 o 
  -5  -4   9       80.27       73.13     14.46 o 
  -4  -4   9        6.51        8.22      2.11 o 
  -3  -4   9       33.49       36.03      2.81 o 
  -2  -4   9       41.41       44.27      2.69 o 
  -1  -4   9      238.19      230.15      5.78 o 
   0  -4   9       14.11       13.84      1.94 o 
   1  -4   9       23.47       29.39      2.52 o 
   2  -4   9       22.82       26.91      2.58 o 
   3  -4   9       30.32       30.16      5.98 o 
   4  -4   9        5.94        5.36      2.37 o 
   5  -4   9       17.02       16.26      3.58 o 
   6  -4   9        3.29        1.19      3.03 o 
   7  -4   9        7.46        6.78      6.06 o 
  -8  -3   9       21.30       18.44      3.92 o 
  -7  -3   9        3.68        3.16      2.60 o 
  -6  -3   9      115.96      109.31      7.05 o 
  -5  -3   9       34.56       39.12      2.91 o 
  -4  -3   9       29.49       28.18      2.02 o 
  -3  -3   9        6.07        6.73      1.39 o 
  -2  -3   9       50.21       48.41      2.58 o 
  -1  -3   9      113.23      107.90      4.03 o 
   0  -3   9      142.27      144.39      2.99 o 
   1  -3   9      596.50      582.76     16.24 o 
   2  -3   9      171.02      168.97     11.46 o 
   3  -3   9      134.25      123.70     31.99 o 
   4  -3   9        7.19        5.11      2.07 o 
   5  -3   9       32.89       27.97      2.86 o 
   6  -3   9        8.76       14.34      2.94 o 
   7  -3   9        6.59        4.47      5.56 o 
  -8  -2   9        4.67        3.30      3.38 o 
  -7  -2   9        3.60        2.89      2.94 o 
  -6  -2   9       25.35       24.59      2.64 o 
  -5  -2   9      240.04      240.81      8.24 o 
  -4  -2   9       45.55       50.17      2.87 o 
  -3  -2   9       46.35       46.12      1.91 o 
  -2  -2   9       14.16       14.86      1.51 o 
  -1  -2   9      138.84      146.21      5.69 o 
   0  -2   9        6.55        5.62      1.27 o 
   1  -2   9      177.33      168.74      8.85 o 
   2  -2   9      317.46      308.63     24.07 o 
   3  -2   9      232.55      217.07      6.43 o 
   4  -2   9       39.89       36.31      3.44 o 
   5  -2   9       39.40       35.22      2.78 o 
   6  -2   9        1.49        0.62      2.47 o 
   7  -2   9       60.31       56.24      4.80 o 
   8  -2   9       20.49       13.76      5.80 o 
  -8  -1   9        9.19        4.35      3.40 o 
  -7  -1   9        1.95       -1.53      2.84 o 
  -6  -1   9       34.23       30.33      3.23 o 
  -5  -1   9        6.83        6.14      2.05 o 
  -4  -1   9      220.46      230.24      7.69 o 
  -3  -1   9      124.01      131.53      7.26 o 
  -2  -1   9      146.99      155.66      5.38 o 
  -1  -1   9      123.05      136.51      3.82 o 
   0  -1   9      231.35      259.43     10.33 o 
   1  -1   9      138.98      139.26      5.07 o 
   2  -1   9       42.62       39.75      1.99 o 
   3  -1   9       67.30       57.09      2.06 o 
   4  -1   9        7.15        9.11      1.77 o 
   5  -1   9       10.10       14.49      3.09 o 
   6  -1   9       12.53       10.68      3.18 o 
   7  -1   9       26.62       23.21      4.01 o 
   8  -1   9       42.83       44.44      8.61 o 
   9  -1   9       12.66        8.40      5.81 o 
  -8   0   9       38.40       32.14      5.91 o 
  -7   0   9        0.70        0.31      2.86 o 
  -6   0   9       29.60       24.88      2.68 o 
  -5   0   9       33.42       31.64      2.55 o 
  -4   0   9       15.53       15.68      2.03 o 
  -3   0   9      130.24      126.61      4.21 o 
  -2   0   9        6.94        8.51      1.26 o 
  -1   0   9      257.00      238.80     31.38 o 
   0   0   9      212.93      231.61     10.00 o 
   1   0   9       42.84       43.07      1.36 o 
   2   0   9       74.01       64.03      2.92 o 
   3   0   9      219.44      201.85      8.52 o 
   4   0   9      358.12      336.05     31.38 o 
   5   0   9       82.88       89.04      3.39 o 
   6   0   9       17.97       18.76      3.31 o 
   7   0   9       22.03       20.78      3.90 o 
   8   0   9       12.46       11.42      3.95 o 
   9   0   9        1.35        1.63      5.53 o 
  -7   1   9       12.67        8.97      3.83 o 
  -6   1   9        8.31        6.74      2.26 o 
  -5   1   9        6.55        6.79      1.95 o 
  -4   1   9       23.10       24.69      2.13 o 
  -3   1   9      609.45      576.82     18.87 o 
  -2   1   9      186.12      179.23      8.25 o 
  -1   1   9      133.23      145.23      6.99 o 
   0   1   9       41.71       44.66      2.32 o 
   1   1   9       19.28       22.42      1.17 o 
   2   1   9       77.87       82.34      7.02 o 
   3   1   9      134.55      159.31      9.17 o 
   4   1   9       34.58       37.21      1.97 o 
   5   1   9       91.80       88.37      6.38 o 
   6   1   9      159.02      167.11      7.17 o 
   7   1   9       65.12       69.77      5.03 o 
   8   1   9        2.11        0.10      3.49 o 
   9   1   9        1.38       -1.93      3.73 o 
  10   1   9        3.40       -0.67      5.90 o 
  -7   2   9        0.19        0.06      3.05 o 
  -6   2   9       13.89       14.86      2.98 o 
  -5   2   9        0.75        1.00      1.92 o 
  -4   2   9       24.25       25.18      2.32 o 
  -3   2   9      163.11      152.50      3.63 o 
  -2   2   9      360.40      364.41     21.22 o 
  -1   2   9       46.38       46.94      4.80 o 
   0   2   9       69.13       59.96      4.54 o 
   1   2   9       82.50       79.05      4.30 o 
   2   2   9        2.79        1.43      0.80 o 
   3   2   9       77.21       72.09      5.56 o 
   4   2   9       54.72       60.13      6.47 o 
   5   2   9       82.43       92.95      7.74 o 
   6   2   9      429.82      415.40     22.86 o 
   7   2   9      352.21      353.63      9.33 o 
   8   2   9       85.20       83.54      4.94 o 
   9   2   9       18.99       16.27      3.90 o 
  10   2   9        1.61        2.88      5.42 o 
  -7   3   9        0.52       -0.07      3.28 o 
  -6   3   9        2.89       -2.13      2.83 o 
  -5   3   9       13.48       13.45      2.83 o 
  -4   3   9       28.99       25.16      2.50 o 
  -3   3   9      119.20      103.56      3.35 o 
  -2   3   9      253.13      226.80     14.42 o 
  -1   3   9       70.94       61.41      3.65 o 
   0   3   9      220.56      200.35      9.14 o 
   1   3   9      135.46      135.96      4.29 o 
   2   3   9       74.59       66.09      3.64 o 
   3   3   9      105.77      112.43      5.90 o 
   4   3   9      123.77      132.07     14.34 o 
   5   3   9       13.84       15.19      2.26 o 
   6   3   9       45.20       44.95      4.55 o 
   7   3   9      293.51      304.00     42.09 o 
   8   3   9       79.31       72.96      4.54 o 
   9   3   9        6.86        6.57      3.97 o 
  10   3   9       22.53       17.12      5.69 o 
  -6   4   9       27.34       26.74      6.91 o 
  -5   4   9        2.89        3.70      2.88 o 
  -4   4   9        6.09        3.85      2.39 o 
  -3   4   9        7.89       10.53      2.12 o 
  -2   4   9       36.94       32.56      3.90 o 
  -1   4   9        7.86        8.35      1.70 o 
   0   4   9      407.01      382.98     34.83 o 
   1   4   9       31.16       31.86      2.01 o 
   2   4   9       49.50       43.71      2.93 o 
   3   4   9      109.76      109.40      5.64 o 
   4   4   9      108.73      130.48      4.80 o 
   5   4   9       54.08       50.89     10.65 o 
   6   4   9       46.31       49.49      3.58 o 
   7   4   9      118.90      114.60      6.74 o 
   8   4   9      170.85      168.92     11.77 o 
   9   4   9        0.17       -1.96      2.62 o 
  10   4   9       17.88        8.83      5.39 o 
  -6   5   9       39.39       39.45      8.50 o 
  -5   5   9        5.15        3.39      3.36 o 
  -4   5   9       15.17       10.95      2.94 o 
  -3   5   9       34.21       30.98      3.27 o 
  -2   5   9       44.66       38.14      6.62 o 
  -1   5   9        9.65        9.98      1.97 o 
   0   5   9       82.27       80.48      3.69 o 
   1   5   9      101.79       91.93      7.17 o 
   2   5   9       84.03       79.84      4.76 o 
   3   5   9       14.06       13.67      1.48 o 
   4   5   9       50.06       46.72      3.79 o 
   5   5   9      252.04      287.60     13.64 o 
   6   5   9       69.79       72.63      6.92 o 
   7   5   9        5.24        3.08      2.04 o 
   8   5   9       17.65       17.50      2.81 o 
   9   5   9        3.52        4.52      2.48 o 
  10   5   9       28.49       40.14      6.00 o 
  -5   6   9        8.49        9.17      7.13 o 
  -4   6   9        3.69        1.89      2.99 o 
  -3   6   9        7.72        8.28      2.91 o 
  -2   6   9        1.68        1.70      2.40 o 
  -1   6   9       12.64       10.33      2.62 o 
   0   6   9       20.08       20.28      2.35 o 
   1   6   9      157.28      150.99     11.44 o 
   2   6   9      440.09      396.76     28.53 o 
   3   6   9       39.91       31.08      4.32 o 
   4   6   9       43.40       36.88      5.12 o 
   5   6   9       62.93       54.90      7.43 o 
   6   6   9        7.46        5.98      2.09 o 
   7   6   9      105.63      107.96      5.33 o 
   8   6   9       64.88       68.79      4.18 o 
   9   6   9       24.34       25.90      3.20 o 
  10   6   9        3.81        2.86      3.27 o 
  -4   7   9        7.10        6.13      6.49 o 
  -3   7   9        6.19        1.65      3.24 o 
  -2   7   9       67.48       67.93      4.50 o 
  -1   7   9       29.40       31.60      3.45 o 
   0   7   9       23.26       23.03      2.68 o 
   1   7   9       57.93       57.62      6.20 o 
   2   7   9      362.60      333.31     23.53 o 
   3   7   9      261.31      218.02     42.60 o 
   4   7   9      131.39      110.42     11.00 o 
   5   7   9        5.93        4.58      1.92 o 
   6   7   9      101.13       93.07      5.16 o 
   7   7   9        0.25       -1.17      2.58 o 
   8   7   9        9.14       11.07      3.02 o 
   9   7   9       18.38       20.62      3.08 o 
  10   7   9        8.82        3.26      3.44 o 
  -2   8   9       18.64       13.54      3.82 o 
  -1   8   9       48.23       40.15      5.61 o 
   0   8   9       12.36       13.62      3.13 o 
   1   8   9        2.35        4.10      2.31 o 
   2   8   9       95.90       80.34      6.25 o 
   3   8   9       78.89       70.77      6.22 o 
   4   8   9      178.87      154.39     13.29 o 
   5   8   9       15.92       11.21      2.60 o 
   6   8   9       73.69       71.17      6.28 o 
   7   8   9        8.38        7.86      2.25 o 
   8   8   9       41.24       46.98      3.98 o 
   9   8   9       48.30       58.74      4.51 o 
  -1   9   9       14.10       12.85      4.19 o 
   0   9   9        1.38       -0.23      3.32 o 
   1   9   9        1.33        0.49      2.88 o 
   2   9   9       16.82       12.91      2.72 o 
   3   9   9        6.21        6.06      2.34 o 
   4   9   9        0.19        0.04      2.22 o 
   5   9   9        4.00        6.90      2.42 o 
   6   9   9       23.29       16.89      2.72 o 
   7   9   9       20.78       21.33      4.20 o 
   8   9   9       48.36       51.18      5.68 o 
   1  10   9        3.69        5.32      3.77 o 
   2  10   9        1.68       -0.26      3.36 o 
   3  10   9       24.32       23.88      3.19 o 
   4  10   9       19.83       17.89      3.03 o 
   5  10   9       29.31       31.13      3.53 o 
   6  10   9        3.91        3.43      2.74 o 
   7  10   9        9.42        5.68      7.52 o 
  -5  -8  10        5.57        3.50      5.33 o 
  -4  -8  10       13.55       13.84      4.73 o 
  -3  -8  10       31.78       30.03      5.07 o 
  -2  -8  10       14.39       14.61      4.76 o 
  -1  -8  10       17.39       21.34      4.84 o 
   0  -8  10       20.12       27.82      6.51 o 
  -6  -7  10       18.47       21.50      5.85 o 
  -5  -7  10       47.51       45.24      5.75 o 
  -4  -7  10        2.11        2.54      3.39 o 
  -3  -7  10        0.73        1.08      3.04 o 
  -2  -7  10        1.71       -1.17      2.98 o 
  -1  -7  10        1.84       -0.53      3.07 o 
   0  -7  10        4.95        0.83      3.25 o 
   1  -7  10        0.11       -1.53      4.03 o 
   2  -7  10       10.35       10.59      6.54 o 
  -7  -6  10       16.65       24.82      9.07 o 
  -6  -6  10        0.22       -1.50      5.01 o 
  -5  -6  10       36.87       37.76      5.47 o 
  -4  -6  10       17.49       21.47      3.36 o 
  -3  -6  10       20.77       24.15      2.82 o 
  -2  -6  10       29.90       30.73      2.86 o 
  -1  -6  10       13.66        9.90      2.81 o 
   0  -6  10        1.45        0.76      2.77 o 
   1  -6  10       25.25       26.89      3.47 o 
   2  -6  10       25.04       29.97      3.55 o 
   3  -6  10       28.54       36.51      4.66 o 
   4  -6  10        4.03        5.85      4.21 o 
  -7  -5  10       49.52       46.89      5.59 o 
  -6  -5  10       41.87       52.03      4.58 o 
  -5  -5  10       99.62      107.60      4.09 o 
  -4  -5  10      230.39      235.33      5.82 o 
  -3  -5  10       33.63       28.70      2.99 o 
  -2  -5  10       62.53       56.65      2.83 o 
  -1  -5  10       35.27       34.69      2.54 o 
   0  -5  10       24.50       25.62      2.85 o 
   1  -5  10       28.79       34.49      3.19 o 
   2  -5  10       23.40       31.08      5.58 o 
   3  -5  10       16.09       16.33      5.23 o 
   4  -5  10        2.72        5.15      2.98 o 
   5  -5  10        2.29        6.65      4.01 o 
  -8  -4  10       12.16       12.72      4.55 o 
  -7  -4  10        2.32        4.93      3.18 o 
  -6  -4  10       16.59       16.90      4.16 o 
  -5  -4  10      217.29      232.72      5.09 o 
  -4  -4  10       25.62       30.99      3.10 o 
  -3  -4  10       74.59       76.55      3.69 o 
  -2  -4  10       84.30       79.45      2.86 o 
  -1  -4  10       90.59       89.58      2.88 o 
   0  -4  10       71.15       68.65      3.04 o 
   1  -4  10      103.90      115.14      3.82 o 
   2  -4  10       49.48       48.97      3.16 o 
   3  -4  10       17.87       14.86      3.87 o 
   4  -4  10       18.73       17.91      3.88 o 
   5  -4  10        6.92        5.98      2.90 o 
   6  -4  10        5.51        7.22      4.02 o 
  -8  -3  10       32.96       30.61      5.42 o 
  -7  -3  10        0.64        0.17      3.39 o 
  -6  -3  10       18.76       21.43      2.91 o 
  -5  -3  10       38.17       43.89      2.82 o 
  -4  -3  10       66.51       69.05      3.00 o 
  -3  -3  10        0.25       -1.96      1.96 o 
  -2  -3  10       28.71       31.51      2.14 o 
  -1  -3  10      108.90      104.73      4.05 o 
   0  -3  10       43.27       41.52      2.22 o 
   1  -3  10       44.98       38.78      2.34 o 
   2  -3  10       61.90       60.88      2.96 o 
   3  -3  10       12.77        9.41      2.16 o 
   4  -3  10       54.87       45.02      2.93 o 
   5  -3  10       10.60       10.89      2.65 o 
   6  -3  10        0.47       -2.79      2.79 o 
   7  -3  10       47.27       38.76      6.75 o 
  -8  -2  10       13.38        5.87      3.66 o 
  -7  -2  10        1.93       -3.11      3.11 o 
  -6  -2  10       26.34       24.08      3.51 o 
  -5  -2  10       55.87       54.21      2.55 o 
  -4  -2  10       84.24       87.31      2.66 o 
  -3  -2  10       25.97       26.29      1.98 o 
  -2  -2  10        7.76        7.23      1.86 o 
  -1  -2  10       23.14       23.43      2.11 o 
   0  -2  10      139.15      150.58      7.84 o 
   1  -2  10      169.83      166.29      4.49 o 
   2  -2  10       77.46       67.07      3.63 o 
   3  -2  10       57.23       48.62      2.58 o 
   4  -2  10      139.29      127.27     14.24 o 
   5  -2  10       54.26       51.45      3.05 o 
   6  -2  10        2.35        2.33      2.62 o 
   7  -2  10       19.04       20.38      4.26 o 
   8  -2  10        7.22        6.59      5.86 o 
  -8  -1  10       19.20       21.33      4.13 o 
  -7  -1  10        2.09        0.23      3.84 o 
  -6  -1  10       12.04        9.40      2.60 o 
  -5  -1  10       35.36       36.71      2.88 o 
  -4  -1  10       88.11       88.30      3.08 o 
  -3  -1  10      106.42      108.84      4.00 o 
  -2  -1  10       22.38       23.66      1.72 o 
  -1  -1  10      169.15      171.50      7.10 o 
   0  -1  10      178.59      176.13     11.30 o 
   1  -1  10      219.55      209.68      6.35 o 
   2  -1  10      125.42      114.65      7.25 o 
   3  -1  10      125.75      110.78      9.25 o 
   4  -1  10       78.70       67.69      2.89 o 
   5  -1  10       30.79       33.82      4.92 o 
   6  -1  10       28.49       24.62      3.65 o 
   7  -1  10       66.47       64.35      4.87 o 
   8  -1  10       19.35       20.60      5.98 o 
  -7   0  10        5.45        2.85      3.13 o 
  -6   0  10        1.54        1.89      2.27 o 
  -5   0  10       23.85       19.59      2.42 o 
  -4   0  10       67.82       63.34      2.97 o 
  -3   0  10       39.28       39.66      2.47 o 
  -2   0  10      157.73      170.51     18.28 o 
  -1   0  10      192.07      169.22     20.31 o 
   0   0  10        3.51        9.01      1.09 o 
   1   0  10        1.33        1.97      0.91 o 
   2   0  10       61.47       54.84      4.22 o 
   3   0  10       73.00       58.86      4.57 o 
   4   0  10       12.45       12.84      1.66 o 
   5   0  10        5.91        5.76      1.96 o 
   6   0  10      109.46      101.29      4.79 o 
   7   0  10       59.08       64.77      4.70 o 
   8   0  10       37.34       40.24      4.78 o 
   9   0  10        1.98        1.53      5.74 o 
  -7   1  10        0.11       -0.32      3.68 o 
  -6   1  10       26.48       27.98      2.90 o 
  -5   1  10       29.77       32.82      2.68 o 
  -4   1  10      106.79      106.61      7.06 o 
  -3   1  10       49.24       43.97      4.48 o 
  -2   1  10      150.91      151.43      4.65 o 
  -1   1  10      214.62      218.88      5.44 o 
   0   1  10        1.18        2.36      0.94 o 
   1   1  10       13.55       10.95      1.08 o 
   2   1  10      103.50       93.35      5.58 o 
   3   1  10       38.13       38.90      3.25 o 
   4   1  10      123.72      122.50      7.95 o 
   5   1  10      238.05      231.64     21.02 o 
   6   1  10      136.78      140.08      7.92 o 
   7   1  10      240.13      241.95      7.02 o 
   8   1  10        2.27        1.21      3.70 o 
   9   1  10        5.74        6.79      5.64 o 
  -7   2  10       11.22       10.87      3.64 o 
  -6   2  10       26.28       25.56      3.47 o 
  -5   2  10       21.69       21.86      2.63 o 
  -4   2  10       53.09       49.71      2.97 o 
  -3   2  10       68.15       59.77      3.56 o 
  -2   2  10       68.24       64.75      2.79 o 
  -1   2  10      110.94      107.21     11.29 o 
   0   2  10       67.61       63.30      6.93 o 
   1   2  10      116.56      101.94     10.54 o 
   2   2  10      445.25      452.98     24.16 o 
   3   2  10      244.90      255.63     14.95 o 
   4   2  10      118.53      132.21      7.99 o 
   5   2  10       10.38        8.23      2.24 o 
   6   2  10        2.35        2.68      2.33 o 
   7   2  10       72.42       69.32      4.63 o 
   8   2  10       43.79       44.01      5.03 o 
   9   2  10       23.94       17.78      4.26 o 
  10   2  10        1.02        2.06      5.49 o 
  -6   3  10       28.85       24.91      3.73 o 
  -5   3  10       14.18       11.35      2.90 o 
  -4   3  10       17.77       14.33      2.37 o 
  -3   3  10       12.25       10.32      2.03 o 
  -2   3  10       64.94       57.29      3.69 o 
  -1   3  10      139.18      136.89     13.94 o 
   0   3  10       66.32       58.77      3.11 o 
   1   3  10       35.88       34.31      2.08 o 
   2   3  10      272.31      264.31     18.60 o 
   3   3  10      117.12      113.18      8.74 o 
   4   3  10        1.42        1.03      1.14 o 
   5   3  10      205.11      232.36     13.02 o 
   6   3  10      271.69      288.83     35.52 o 
   7   3  10       26.45       23.11      2.86 o 
   8   3  10       21.52       24.92      8.04 o 
   9   3  10        0.17        1.99      3.54 o 
  10   3  10       29.23       27.38      6.41 o 
  -6   4  10        4.02        4.69      3.40 o 
  -5   4  10        2.45        3.13      2.99 o 
  -4   4  10       17.46       12.20      3.38 o 
  -3   4  10       61.26       53.24      3.16 o 
  -2   4  10      134.19      129.47      7.94 o 
  -1   4  10       81.40       73.59      3.41 o 
   0   4  10       11.32       11.76      1.72 o 
   1   4  10      109.92      107.92      5.31 o 
   2   4  10      116.51      110.78      6.10 o 
   3   4  10        1.42        0.16      1.17 o 
   4   4  10        8.37        8.43      1.31 o 
   5   4  10      378.38      400.79     23.04 o 
   6   4  10      320.29      325.80     22.74 o 
   7   4  10       38.43       42.75      3.85 o 
   8   4  10        2.74        3.77      2.29 o 
   9   4  10        0.08       -2.87      3.31 o 
  10   4  10       22.79       25.76      6.22 o 
  -5   5  10        2.15        1.50      3.24 o 
  -4   5  10        6.57        5.19      2.93 o 
  -3   5  10       11.00        6.43      2.65 o 
  -2   5  10       60.15       62.61      3.31 o 
  -1   5  10       31.02       32.35      2.64 o 
   0   5  10        6.62        5.62      1.78 o 
   1   5  10      269.45      255.37     21.22 o 
   2   5  10        9.72        8.17      1.43 o 
   3   5  10      217.82      212.12     12.34 o 
   4   5  10      371.97      372.91     21.68 o 
   5   5  10        2.38        0.01      1.63 o 
   6   5  10       24.91       19.29      2.86 o 
   7   5  10        6.91        6.80      2.25 o 
   8   5  10        9.95       13.37      3.24 o 
   9   5  10        8.10       10.73      2.72 o 
  10   5  10       13.52       14.24      5.94 o 
  -4   6  10        6.08        5.50      3.32 o 
  -3   6  10        0.45        1.32      2.90 o 
  -2   6  10        2.66        1.23      2.57 o 
  -1   6  10       32.38       33.88      2.97 o 
   0   6  10       99.50       99.35      8.19 o 
   1   6  10      133.06      126.88      7.91 o 
   2   6  10        2.55        2.52      1.50 o 
   3   6  10      244.04      214.89     31.99 o 
   4   6  10      334.18      322.04     23.15 o 
   5   6  10       27.79       20.43      3.33 o 
   6   6  10      147.92      146.88     10.64 o 
   7   6  10      115.74      128.00     13.51 o 
   8   6  10        4.19        4.06      2.54 o 
   9   6  10       26.75       33.64      4.24 o 
  10   6  10        7.73        4.23      3.41 o 
  -3   7  10       41.67       52.44      7.71 o 
  -2   7  10       20.60       25.56      3.69 o 
  -1   7  10       75.40       76.13      4.43 o 
   0   7  10       60.73       62.03      5.30 o 
   1   7  10      233.14      219.87     19.15 o 
   2   7  10       78.24       63.56      3.00 o 
   3   7  10       30.00       28.65      2.53 o 
   4   7  10       41.78       42.77      2.83 o 
   5   7  10        6.15        2.75      2.07 o 
   6   7  10      107.59      102.65      7.80 o 
   7   7  10        5.17        5.29      2.89 o 
   8   7  10       11.65       11.46      3.20 o 
   9   7  10       21.28       25.18      3.75 o 
  -2   8  10        6.94        6.76      3.81 o 
  -1   8  10       17.72       20.73      3.71 o 
   0   8  10       40.71       43.95      6.70 o 
   1   8  10        2.08        2.59      2.35 o 
   2   8  10       48.93       43.44      5.34 o 
   3   8  10       24.21       23.75      2.94 o 
   4   8  10        2.47        1.91      2.13 o 
   5   8  10        8.79        8.65      2.39 o 
   6   8  10        4.10        3.94      2.33 o 
   7   8  10       10.68        7.50      2.50 o 
   8   8  10        1.55        1.48      3.29 o 
   9   8  10       36.45       46.16      5.13 o 
   0   9  10        2.17       -0.31      3.47 o 
   1   9  10        6.28        3.75      3.23 o 
   2   9  10       27.12       28.04      4.08 o 
   3   9  10        0.18        0.73      2.33 o 
   4   9  10        0.07       -0.66      2.28 o 
   5   9  10        7.97        7.67      4.10 o 
   6   9  10       23.67       20.20      2.95 o 
   7   9  10       23.31       25.87      3.18 o 
   8   9  10       35.29       34.47      8.30 o 
   2  10  10        1.08       -0.42      6.43 o 
   3  10  10       26.15       25.24      5.57 o 
   4  10  10       25.22       22.04      3.17 o 
   5  10  10       12.08       11.85      2.85 o 
   6  10  10        8.27        3.01      6.80 o 
  -2  -8  11        0.29       -3.12      5.99 o 
  -5  -7  11       15.20       12.56      5.40 o 
  -4  -7  11        8.32        6.58      3.63 o 
  -3  -7  11        7.81        6.95      4.10 o 
  -2  -7  11       12.23        6.95      4.15 o 
  -1  -7  11        6.29        4.04      4.28 o 
   0  -7  11        4.75        4.08      4.34 o 
   1  -7  11        5.70       10.11      4.61 o 
   2  -7  11        0.91        4.29      4.58 o 
  -6  -6  11       15.97       14.28      5.56 o 
  -5  -6  11      119.28      122.60      6.61 o 
  -4  -6  11        7.58        6.50      3.30 o 
  -3  -6  11       13.90       13.31      2.79 o 
  -2  -6  11       22.78       19.01      3.21 o 
  -1  -6  11       31.77       32.64      3.53 o 
   0  -6  11       29.12       29.22      3.60 o 
   1  -6  11       12.88       14.80      3.70 o 
   2  -6  11       34.47       49.19      6.91 o 
   3  -6  11        0.53        6.47      4.27 o 
  -7  -5  11       17.26       18.59      8.10 o 
  -6  -5  11      111.76      108.32      8.29 o 
  -5  -5  11       17.16       21.82      3.66 o 
  -4  -5  11       84.99       74.20      4.15 o 
  -3  -5  11        0.30       -0.05      2.25 o 
  -2  -5  11       12.94       12.30      2.36 o 
  -1  -5  11       17.59       12.50      2.65 o 
   0  -5  11       12.49       12.25      2.79 o 
   1  -5  11        0.15       -0.87      2.69 o 
   2  -5  11       26.76       32.32      3.46 o 
   3  -5  11        0.86        1.72      2.96 o 
   4  -5  11       25.53       23.50      4.40 o 
   5  -5  11        4.96        2.67      4.13 o 
  -7  -4  11        7.34        8.87      5.08 o 
  -6  -4  11        8.49        8.76      3.52 o 
  -5  -4  11       91.26       93.29      3.88 o 
  -4  -4  11       43.83       45.51      3.57 o 
  -3  -4  11       21.71       22.44      2.79 o 
  -2  -4  11       19.33       18.44      2.24 o 
  -1  -4  11       66.37       63.31      2.83 o 
   0  -4  11       22.12       22.48      2.29 o 
   1  -4  11       10.73       10.42      2.47 o 
   2  -4  11       59.57       57.46      3.47 o 
   3  -4  11       15.43       12.25      2.75 o 
   4  -4  11        5.08        2.98      2.77 o 
   5  -4  11        0.79       -1.84      3.63 o 
   6  -4  11        6.12        3.59      4.13 o 
  -7  -3  11        8.31        4.23      3.88 o 
  -6  -3  11       14.83       14.75      3.18 o 
  -5  -3  11        0.28       -2.05      2.43 o 
  -4  -3  11       20.49       22.32      2.97 o 
  -3  -3  11       28.15       26.58      2.72 o 
  -2  -3  11       37.68       38.08      3.18 o 
  -1  -3  11       58.00       55.46      2.51 o 
   0  -3  11       33.46       31.23      3.73 o 
   1  -3  11      139.99      127.26      3.25 o 
   2  -3  11       35.10       36.02      3.53 o 
   3  -3  11       19.79       21.02      3.81 o 
   4  -3  11       19.22       23.29      2.79 o 
   5  -3  11       34.24       41.96     11.71 o 
   6  -3  11       15.00       14.38      4.06 o 
   7  -3  11       14.52       14.07      6.21 o 
  -7  -2  11       12.92        8.84      3.62 o 
  -6  -2  11       21.72       19.50      3.19 o 
  -5  -2  11       14.50       15.40      2.52 o 
  -4  -2  11       19.26       24.47      2.06 o 
  -3  -2  11       33.21       32.72      2.70 o 
  -2  -2  11        0.07       -0.65      1.63 o 
  -1  -2  11       37.99       37.43      2.21 o 
   0  -2  11       10.36       10.37      1.67 o 
   1  -2  11      135.20      128.08     10.84 o 
   2  -2  11      133.33      112.56      6.44 o 
   3  -2  11       79.19       65.83      3.47 o 
   4  -2  11       14.61       11.89      2.30 o 
   5  -2  11       15.51       16.65      2.72 o 
   6  -2  11        9.60       11.52      2.96 o 
   7  -2  11        9.75        6.46      5.69 o 
  -7  -1  11        5.95        4.29      3.39 o 
  -6  -1  11       29.02       23.32      3.08 o 
  -5  -1  11       16.13       11.74      2.55 o 
  -4  -1  11       74.69       83.52      6.53 o 
  -3  -1  11       60.57       53.54      8.80 o 
  -2  -1  11       39.44       33.30      3.80 o 
  -1  -1  11      665.29      671.43     30.87 o 
   0  -1  11      234.20      241.39      5.27 o 
   1  -1  11      103.79      106.16      9.78 o 
   2  -1  11       35.67       29.00      1.87 o 
   3  -1  11       15.78       15.64      1.72 o 
   4  -1  11       40.66       37.27      4.87 o 
   5  -1  11       21.32       21.34      4.61 o 
   6  -1  11       22.57       26.11      3.70 o 
   7  -1  11       48.73       42.91      4.71 o 
   8  -1  11        3.22        8.11      5.70 o 
  -7   0  11        4.22        2.44      3.35 o 
  -6   0  11       30.04       33.94      3.91 o 
  -5   0  11       13.16       12.46      2.48 o 
  -4   0  11       24.48       26.47      2.60 o 
  -3   0  11       37.21       34.71      4.47 o 
  -2   0  11        9.19        7.95      1.37 o 
  -1   0  11      217.35      236.12      7.59 o 
   0   0  11       52.68       53.48      2.68 o 
   1   0  11      164.80      150.80      8.24 o 
   2   0  11      163.47      157.57     17.02 o 
   3   0  11       53.38       44.77      3.66 o 
   4   0  11       21.69       21.88      1.95 o 
   5   0  11       21.34       21.18      2.44 o 
   6   0  11        1.14       -0.59      3.05 o 
   7   0  11      133.23      138.90      8.68 o 
   8   0  11       13.82       17.29      6.06 o 
   9   0  11        7.53        6.77      6.00 o 
  -7   1  11        5.07        4.86      4.15 o 
  -6   1  11       11.36       12.23      2.68 o 
  -5   1  11        0.14       -0.95      2.05 o 
  -4   1  11       12.02       13.37      2.20 o 
  -3   1  11      127.80      118.76      3.81 o 
  -2   1  11      151.66      150.63     11.31 o 
  -1   1  11      113.47      117.05      5.48 o 
   0   1  11      155.46      170.55      8.09 o 
   1   1  11       29.98       34.93      1.62 o 
   2   1  11       23.59       23.43      1.87 o 
   3   1  11       95.78      100.31      7.04 o 
   4   1  11      179.52      167.68     14.28 o 
   5   1  11       14.12       15.48      3.11 o 
   6   1  11       74.97       72.44      4.53 o 
   7   1  11       86.04       90.84      5.81 o 
   8   1  11       23.99       28.56      4.44 o 
   9   1  11       16.60       16.55      6.21 o 
  -7   2  11        0.91        0.64      6.06 o 
  -6   2  11       34.52       33.15      3.92 o 
  -5   2  11       27.63       29.21      2.93 o 
  -4   2  11       66.46       57.36      3.22 o 
  -3   2  11       38.17       33.44      2.59 o 
  -2   2  11      119.12      115.76      7.65 o 
  -1   2  11       39.96       35.13      2.38 o 
   0   2  11      185.64      181.36     21.19 o 
   1   2  11       24.58       22.78      1.67 o 
   2   2  11       44.77       43.28      5.34 o 
   3   2  11       17.28       19.01      1.91 o 
   4   2  11       69.26       62.96      2.47 o 
   5   2  11      403.85      368.57     11.27 o 
   6   2  11      350.51      376.16     20.12 o 
   7   2  11       63.10       63.09      8.40 o 
   8   2  11       17.38       18.99      4.18 o 
   9   2  11        2.17        2.01      5.47 o 
  -6   3  11        0.47        1.06      3.03 o 
  -5   3  11        0.96        2.73      2.85 o 
  -4   3  11       16.25       12.52      2.44 o 
  -3   3  11       17.84       16.66      2.30 o 
  -2   3  11       89.79       80.55      7.32 o 
  -1   3  11       16.57       18.93      2.30 o 
   0   3  11       47.75       42.19      3.56 o 
   1   3  11      108.12      118.82     10.55 o 
   2   3  11       15.26       12.63      1.58 o 
   3   3  11       33.05       32.75      2.36 o 
   4   3  11      179.97      187.70     12.79 o 
   5   3  11        1.96        0.69      1.62 o 
   6   3  11       67.62       70.15      3.70 o 
   7   3  11        1.08       -1.46      2.55 o 
   8   3  11        8.50        8.45      3.59 o 
   9   3  11        8.88       14.11      4.05 o 
  10   3  11       46.53       42.45      7.20 o 
  -5   4  11       28.75       32.12      4.91 o 
  -4   4  11        4.73        3.29      2.70 o 
  -3   4  11       19.02       19.95      2.63 o 
  -2   4  11       16.59       17.15      2.42 o 
  -1   4  11       36.70       37.88      2.66 o 
   0   4  11       20.31       19.25      2.11 o 
   1   4  11      158.36      149.13      5.60 o 
   2   4  11       70.31       59.40      3.00 o 
   3   4  11      170.00      159.46      8.07 o 
   4   4  11      636.38      637.67     43.84 o 
   5   4  11        9.94        6.00      1.68 o 
   6   4  11       60.16       70.75      5.51 o 
   7   4  11        7.80        7.07      2.33 o 
   8   4  11       24.56       24.98      3.26 o 
   9   4  11        5.72        5.69      3.79 o 
  10   4  11        5.86        4.54      5.57 o 
  -5   5  11        5.64        7.06      5.91 o 
  -4   5  11        0.81       -1.89      2.81 o 
  -3   5  11       30.38       26.03      3.32 o 
  -2   5  11       17.13       16.33      2.57 o 
  -1   5  11       19.00       15.91      4.56 o 
   0   5  11       24.14       27.56      2.50 o 
   1   5  11       12.45        8.03      1.94 o 
   2   5  11      367.96      366.59     25.85 o 
   3   5  11        1.86        1.87      1.42 o 
   4   5  11       11.01        8.41      1.93 o 
   5   5  11        0.00       -0.23      1.80 o 
   6   5  11      142.39      154.62     14.91 o 
   7   5  11        4.00        3.90      2.37 o 
   8   5  11       16.74       22.72      3.67 o 
   9   5  11       53.31       59.97      4.31 o 
  10   5  11       12.92       11.37      5.89 o 
  -4   6  11        6.75        9.03      5.85 o 
  -3   6  11       16.88       16.99      4.33 o 
  -2   6  11        8.64        7.32      2.90 o 
  -1   6  11       21.21       24.70      2.88 o 
   0   6  11        1.02        0.73      2.00 o 
   1   6  11       67.59       64.78      7.09 o 
   2   6  11      397.32      369.16     43.11 o 
   3   6  11       76.82       77.56      4.50 o 
   4   6  11       64.74       72.45      4.98 o 
   5   6  11      142.68      141.73     11.20 o 
   6   6  11       63.08       74.49      4.77 o 
   7   6  11       18.70       16.92      3.08 o 
   8   6  11       18.38       29.68      3.54 o 
   9   6  11       51.49       59.78      4.78 o 
  -3   7  11       16.46       15.56      6.33 o 
  -2   7  11        9.24        6.68      3.36 o 
  -1   7  11       43.28       42.89      3.99 o 
   0   7  11      150.99      140.35      4.67 o 
   1   7  11       84.76       87.31      7.04 o 
   2   7  11       65.03       60.18      6.30 o 
   3   7  11        1.23        0.12      1.69 o 
   4   7  11        8.84        8.51      2.21 o 
   5   7  11        4.41        3.22      2.25 o 
   6   7  11       21.02       16.00      2.65 o 
   7   7  11        0.11        0.38      2.27 o 
   8   7  11       16.59       17.13      3.55 o 
   9   7  11        4.93        7.79      3.62 o 
  -1   8  11        2.96        1.96      3.31 o 
   0   8  11       12.43       12.93      3.37 o 
   1   8  11       24.60       22.90      3.03 o 
   2   8  11       19.40       20.69      2.86 o 
   3   8  11        9.34       10.55      2.33 o 
   4   8  11       26.05       27.71      2.90 o 
   5   8  11       14.82       11.65      2.75 o 
   6   8  11       19.19       27.85      3.06 o 
   7   8  11       15.59       16.15      2.87 o 
   8   8  11        0.12       -0.15      2.51 o 
   0   9  11        7.79       10.38      6.23 o 
   1   9  11       15.90       12.69      4.31 o 
   2   9  11        2.36        1.44      2.76 o 
   3   9  11        7.95       10.44      3.75 o 
   4   9  11        6.34        8.05      2.59 o 
   5   9  11       59.69       58.39      7.38 o 
   6   9  11       55.45       61.07      7.84 o 
   7   9  11        4.68        4.87      2.84 o 
   3  10  11       52.14       26.73      8.27 o 
   4  10  11        5.22        6.34      7.04 o 
   5  10  11       12.20        8.96      6.91 o 
  -4  -7  12        4.45        2.88      3.91 o 
  -3  -7  12        0.27        0.97      4.28 o 
  -2  -7  12       22.45       20.11      4.81 o 
  -1  -7  12        2.62        0.73      4.53 o 
   0  -7  12       28.76       30.69      6.61 o 
  -5  -6  12       50.54       54.16      6.12 o 
  -4  -6  12       26.36       28.55      3.96 o 
  -3  -6  12        0.94        1.01      3.30 o 
  -2  -6  12        0.14       -0.61      3.10 o 
  -1  -6  12       28.13       26.21      3.66 o 
   0  -6  12       28.34       40.55      5.03 o 
   1  -6  12       16.07       23.42      4.63 o 
   2  -6  12        0.29       -0.18      4.23 o 
   3  -6  12        8.87        5.00      4.64 o 
  -6  -5  12       50.95       51.29      6.18 o 
  -5  -5  12       15.06       13.86      3.70 o 
  -4  -5  12       51.66       51.48      4.07 o 
  -3  -5  12        0.47        0.55      2.49 o 
  -2  -5  12        0.69       -1.19      2.34 o 
  -1  -5  12        8.05        5.20      2.72 o 
   0  -5  12       22.61       23.44      3.25 o 
   1  -5  12       32.67       37.09      4.96 o 
   2  -5  12       10.60       14.48      3.40 o 
   3  -5  12        8.15        9.16      4.05 o 
   4  -5  12        9.22        8.20      4.39 o 
  -7  -4  12        4.02       -3.92      5.22 o 
  -6  -4  12       24.79       23.11      4.05 o 
  -5  -4  12       52.17       53.82      4.26 o 
  -4  -4  12      103.69      100.32      4.48 o 
  -3  -4  12       26.53       27.31      2.69 o 
  -2  -4  12        6.97        6.82      2.15 o 
  -1  -4  12        0.50        0.41      1.98 o 
   0  -4  12       16.06       19.54      3.37 o 
   1  -4  12       21.21       19.48      2.89 o 
   2  -4  12       11.38       15.04      2.88 o 
   3  -4  12        5.52        6.60      2.87 o 
   4  -4  12       16.18       20.12      3.30 o 
   5  -4  12        2.41        6.36      4.04 o 
  -7  -3  12        0.27       -1.74      6.82 o 
  -6  -3  12        0.83       -1.44      4.39 o 
  -5  -3  12        0.42        5.85      3.27 o 
  -4  -3  12       29.43       28.70      4.39 o 
  -3  -3  12       31.13       31.46      2.59 o 
  -2  -3  12       16.16       15.96      2.20 o 
  -1  -3  12      320.76      309.48     13.95 o 
   0  -3  12      110.80      105.47      4.62 o 
   1  -3  12        4.40        1.52      2.02 o 
   2  -3  12       11.77       11.01      2.45 o 
   3  -3  12       17.66       15.19      2.63 o 
   4  -3  12        5.68        4.89      2.63 o 
   5  -3  12        3.68        4.74      2.92 o 
   6  -3  12       28.69       23.88      4.51 o 
  -7  -2  12       25.50       24.84      7.43 o 
  -6  -2  12        0.16       -0.92      3.02 o 
  -5  -2  12        0.79        1.32      3.87 o 
  -4  -2  12        7.57        6.98      2.70 o 
  -3  -2  12       15.35       16.46      2.63 o 
  -2  -2  12        0.37       -0.65      1.79 o 
  -1  -2  12      304.97      305.98      8.72 o 
   0  -2  12      132.07      125.51      5.78 o 
   1  -2  12       63.41       56.30      5.92 o 
   2  -2  12       51.28       45.09      2.79 o 
   3  -2  12       17.04       18.26      2.42 o 
   4  -2  12       23.05       24.22      2.72 o 
   5  -2  12        5.62        7.27      2.70 o 
   6  -2  12       16.25       24.02      9.56 o 
   7  -2  12       32.94       33.32      6.68 o 
  -7  -1  12        2.89        0.99      3.65 o 
  -6  -1  12       31.94       35.77      6.03 o 
  -5  -1  12        9.10        9.78      2.79 o 
  -4  -1  12        0.57       -0.07      2.28 o 
  -3  -1  12      343.88      370.01     34.63 o 
  -2  -1  12      298.34      289.27     19.38 o 
  -1  -1  12       42.39       37.20      3.18 o 
   0  -1  12       46.21       52.30      2.38 o 
   1  -1  12       72.42       68.59      4.90 o 
   2  -1  12       63.59       57.36      4.60 o 
   3  -1  12        4.53        4.91      1.91 o 
   4  -1  12       10.80        8.64      2.67 o 
   5  -1  12       66.92       65.12      3.52 o 
   6  -1  12       86.38       76.56      4.67 o 
   7  -1  12      125.52      111.21      8.09 o 
   8  -1  12       12.38        7.28      6.24 o 
  -7   0  12       32.32       34.82      4.46 o 
  -6   0  12       25.73       27.62      3.36 o 
  -5   0  12       24.21       25.45      2.94 o 
  -4   0  12       18.21       21.34      2.93 o 
  -3   0  12      104.85      106.16      7.15 o 
  -2   0  12      124.96      132.79      4.91 o 
  -1   0  12       40.80       47.76      4.45 o 
   0   0  12       47.93       54.76      3.05 o 
   1   0  12       29.20       28.31      3.94 o 
   2   0  12       33.60       31.82      2.04 o 
   3   0  12        1.66        0.96      1.56 o 
   4   0  12       39.81       38.15      2.57 o 
   5   0  12      109.20      103.02      5.20 o 
   6   0  12      108.64       99.05      5.00 o 
   7   0  12       44.97       37.73      4.57 o 
   8   0  12       14.95       15.93      5.99 o 
  -6   1  12       17.92       23.01      3.22 o 
  -5   1  12       30.18       30.18      3.06 o 
  -4   1  12       20.07       20.22      2.60 o 
  -3   1  12        4.39        4.90      2.06 o 
  -2   1  12       72.05       65.68      6.81 o 
  -1   1  12       75.86       77.47      5.89 o 
   0   1  12       30.21       31.83      2.27 o 
   1   1  12      209.92      201.52     14.93 o 
   2   1  12      295.62      268.22     25.83 o 
   3   1  12      154.12      147.36      8.81 o 
   4   1  12        5.49        5.85      1.81 o 
   5   1  12       22.80       24.52      2.35 o 
   6   1  12       69.28       66.65      6.63 o 
   7   1  12       34.95       36.16      4.52 o 
   8   1  12        9.47       13.05      4.92 o 
   9   1  12        2.35        4.13      6.02 o 
  -6   2  12        0.32       -0.11      3.12 o 
  -5   2  12       10.84       11.09      2.70 o 
  -4   2  12       11.68       13.79      2.53 o 
  -3   2  12       11.74       11.41      2.22 o 
  -2   2  12       46.11       46.58      3.42 o 
  -1   2  12       71.19       75.52      8.94 o 
   0   2  12       29.96       30.03      2.37 o 
   1   2  12      262.72      272.46      9.93 o 
   2   2  12        5.50        5.93      1.38 o 
   3   2  12      161.87      146.75     11.38 o 
   4   2  12      468.48      434.26     30.99 o 
   5   2  12       73.43       81.67      3.71 o 
   6   2  12       13.04       15.10      2.99 o 
   7   2  12        4.63        6.30      3.64 o 
   8   2  12        0.03       -0.04      3.76 o 
   9   2  12        2.39       -0.05      5.62 o 
  -6   3  12        9.29       13.13      6.02 o 
  -5   3  12        7.20        6.03      2.77 o 
  -4   3  12        4.89        5.09      2.43 o 
  -3   3  12       20.07       16.09      2.51 o 
  -2   3  12       17.62       21.26      2.58 o 
  -1   3  12        4.92        5.86      1.90 o 
   0   3  12        1.47        0.50      1.67 o 
   1   3  12      169.24      167.90     19.91 o 
   2   3  12      151.55      139.68      5.47 o 
   3   3  12       45.66       58.46      7.40 o 
   4   3  12        5.04        5.43      1.49 o 
   5   3  12       58.56       55.77      7.57 o 
   6   3  12       56.62       57.83      5.71 o 
   7   3  12        3.89        5.45      2.88 o 
   8   3  12       39.90       39.35      4.74 o 
   9   3  12       23.22       28.70      6.26 o 
  -5   4  12        9.53        6.06      3.45 o 
  -4   4  12       17.38       21.87      3.55 o 
  -3   4  12        5.18        3.89      2.33 o 
  -2   4  12       25.85       30.05      2.94 o 
  -1   4  12       10.69        8.74      2.15 o 
   0   4  12       35.89       34.73      2.67 o 
   1   4  12        5.30        5.07      1.74 o 
   2   4  12      514.53      512.93     44.89 o 
   3   4  12        5.57        3.91      1.60 o 
   4   4  12        3.78        1.93      1.59 o 
   5   4  12       42.59       43.38      3.38 o 
   6   4  12       61.89       60.82      5.70 o 
   7   4  12       25.99       25.64      3.32 o 
   8   4  12        5.27        3.65      3.08 o 
   9   4  12       23.64       28.91      6.10 o 
  -4   5  12        2.72       -0.47      3.04 o 
  -3   5  12        3.88        7.02      2.91 o 
  -2   5  12        5.91        6.85      2.49 o 
  -1   5  12       75.78       83.34      7.12 o 
   0   5  12      114.18      112.15      8.54 o 
   1   5  12       24.72       26.57      3.12 o 
   2   5  12       82.97       91.97      8.96 o 
   3   5  12       55.45       58.96      4.01 o 
   4   5  12       48.17       57.53      7.06 o 
   5   5  12       13.35        9.43      2.15 o 
   6   5  12      108.08      114.27     10.20 o 
   7   5  12        4.01        6.82      2.31 o 
   8   5  12        4.39        4.98      3.15 o 
   9   5  12        1.49        3.71      3.44 o 
  -3   6  12       32.59       36.22      4.17 o 
  -2   6  12       14.43       13.19      3.20 o 
  -1   6  12       85.19       92.04      4.08 o 
   0   6  12      121.37      108.39      8.36 o 
   1   6  12       68.83       70.33      5.12 o 
   2   6  12       12.57       12.74      2.27 o 
   3   6  12       64.38       58.65      3.41 o 
   4   6  12       54.53       48.25      7.42 o 
   5   6  12      115.81      119.66     11.39 o 
   6   6  12        9.22        6.43      2.33 o 
   7   6  12        8.36       13.09      2.56 o 
   8   6  12        3.71        1.05      3.24 o 
   9   6  12       12.87       13.17      3.69 o 
  -2   7  12       36.87       36.47      4.33 o 
  -1   7  12      128.41      137.11      9.52 o 
   0   7  12       50.42       45.98      3.60 o 
   1   7  12       35.32       36.83      4.77 o 
   2   7  12        5.23        7.36      2.27 o 
   3   7  12        4.08        5.02      1.95 o 
   4   7  12       26.06       25.66      3.07 o 
   5   7  12        3.68        5.87      2.93 o 
   6   7  12        8.14       10.98      2.71 o 
   7   7  12        4.49        8.53      2.61 o 
   8   7  12        9.25        7.93      2.79 o 
   9   7  12        1.26        0.63      3.66 o 
  -1   8  12       13.39        9.00      5.91 o 
   0   8  12       15.78       22.64      4.22 o 
   1   8  12       10.54       13.34      2.94 o 
   2   8  12        0.03       -2.23      2.45 o 
   3   8  12       44.95       43.31      3.18 o 
   4   8  12        4.86        3.60      2.45 o 
   5   8  12        4.97        5.05      2.56 o 
   6   8  12        4.19        2.59      2.62 o 
   7   8  12       10.24       11.88      3.03 o 
   8   8  12        0.97        2.58      3.02 o 
   1   9  12        2.35       12.30      6.13 o 
   2   9  12        2.51        5.25      2.97 o 
   3   9  12       23.40       22.81      3.75 o 
   4   9  12       20.84       15.29      2.92 o 
   5   9  12        1.56       -0.84      2.74 o 
   6   9  12       12.85       11.87      3.05 o 
   7   9  12        1.12       -0.19      6.73 o 
  -4  -6  13       31.28       27.29      4.15 o 
  -3  -6  13        4.76        7.22      3.50 o 
  -2  -6  13        8.44        2.42      3.89 o 
  -1  -6  13       16.97       14.35      4.35 o 
   0  -6  13        3.24        5.64      4.28 o 
   1  -6  13        2.75        5.55      4.58 o 
   2  -6  13       34.87       42.80      5.69 o 
  -5  -5  13        0.13        0.86      3.65 o 
  -4  -5  13       20.56       21.05      3.31 o 
  -3  -5  13        3.29        1.24      2.68 o 
  -2  -5  13        1.99        1.19      2.56 o 
  -1  -5  13       43.66       43.38      3.75 o 
   0  -5  13       23.73       23.57      3.48 o 
   1  -5  13        0.53        1.50      3.09 o 
   2  -5  13       13.97       11.40      4.45 o 
   3  -5  13        2.06        0.89      4.25 o 
  -6  -4  13       28.50       30.41      5.57 o 
  -5  -4  13       23.25       31.29      4.24 o 
  -4  -4  13        3.92        4.17      2.84 o 
  -3  -4  13        7.05        6.92      2.55 o 
  -2  -4  13        3.80        4.57      2.37 o 
  -1  -4  13       24.90       27.33      2.70 o 
   0  -4  13       10.47       12.80      2.70 o 
   1  -4  13        4.61        6.34      2.75 o 
   2  -4  13        0.02        0.27      2.73 o 
   3  -4  13        1.06        1.54      3.07 o 
   4  -4  13       24.20       26.69      4.59 o 
   5  -4  13       37.33       59.62     18.93 o 
  -6  -3  13        5.38        3.63      6.79 o 
  -5  -3  13        3.30        1.37      3.39 o 
  -4  -3  13        7.07        8.35      3.13 o 
  -3  -3  13      219.61      218.03     13.10 o 
  -2  -3  13      136.65      139.98      6.36 o 
  -1  -3  13       11.33       11.53      2.18 o 
   0  -3  13       36.75       37.64      2.87 o 
   1  -3  13       25.47       25.73      2.80 o 
   2  -3  13        2.72        3.92      2.40 o 
   3  -3  13       30.29       34.47      3.29 o 
   4  -3  13       27.79       32.74      3.39 o 
   5  -3  13       12.24        9.60      3.98 o 
   6  -3  13        6.67       12.98      6.76 o 
  -6  -2  13        9.58       11.01      4.82 o 
  -5  -2  13        2.10        2.44      5.24 o 
  -4  -2  13        3.36        3.20      2.90 o 
  -3  -2  13      127.46      125.41      6.85 o 
  -2  -2  13      119.23      114.86      5.91 o 
  -1  -2  13        3.49        6.10      2.01 o 
   0  -2  13      171.36      166.28      4.35 o 
   1  -2  13       40.65       41.32      4.60 o 
   2  -2  13        2.88        2.95      2.14 o 
   3  -2  13        3.16        0.47      2.21 o 
   4  -2  13        0.16       -1.93      2.42 o 
   5  -2  13        6.58        8.34      2.83 o 
   6  -2  13       12.81        6.57      5.37 o 
   7  -2  13       42.17       34.36      6.97 o 
  -6  -1  13       17.80       16.06      3.86 o 
  -5  -1  13       45.52       50.32      7.80 o 
  -4  -1  13       22.99       21.12      4.11 o 
  -3  -1  13       12.80       18.08      3.69 o 
  -2  -1  13        3.96        4.26      2.36 o 
  -1  -1  13       52.51       46.72      5.76 o 
   0  -1  13       89.51       89.83      7.58 o 
   1  -1  13       25.49       28.60      3.38 o 
   2  -1  13       59.31       57.56      2.56 o 
   3  -1  13        6.88        6.72      2.10 o 
   4  -1  13       63.58       63.12      9.25 o 
   5  -1  13        7.70       10.86      2.69 o 
   6  -1  13       16.46       11.27      3.65 o 
   7  -1  13       48.49       39.41      6.69 o 
  -6   0  13        3.54        5.47      3.13 o 
  -5   0  13       23.48       29.50      3.54 o 
  -4   0  13       11.67       17.01      2.79 o 
  -3   0  13       35.06       39.59      6.03 o 
  -2   0  13      151.17      162.24     17.28 o 
  -1   0  13      101.62       88.75     23.93 o 
   0   0  13      200.32      209.00     10.80 o 
   1   0  13       63.00       54.68      8.19 o 
   2   0  13       29.26       29.67      2.16 o 
   3   0  13       72.50       70.75      7.40 o 
   4   0  13       96.57       82.80      3.38 o 
   5   0  13       36.06       38.47      3.94 o 
   6   0  13       76.05       79.70      4.87 o 
   7   0  13       17.01       23.31      4.46 o 
   8   0  13        2.10       -0.44      5.65 o 
  -6   1  13        2.44        5.47      3.08 o 
  -5   1  13        0.52        0.50      2.61 o 
  -4   1  13        4.64        4.88      2.42 o 
  -3   1  13       24.55       23.14      2.69 o 
  -2   1  13       46.18       48.49      5.40 o 
  -1   1  13       28.49       32.36      2.75 o 
   0   1  13       62.41       62.26      5.01 o 
   1   1  13      114.12      112.22     11.29 o 
   2   1  13       27.05       29.89      2.62 o 
   3   1  13       18.40       19.14      2.12 o 
   4   1  13       12.49       14.25      2.15 o 
   5   1  13       25.65       28.59      2.83 o 
   6   1  13        6.89        5.26      3.53 o 
   7   1  13        8.96        7.14      4.04 o 
   8   1  13        3.07        1.48      5.63 o 
  -6   2  13       38.87       47.37      7.59 o 
  -5   2  13       14.78       15.85      3.04 o 
  -4   2  13        0.02        2.82      2.46 o 
  -3   2  13        2.89        4.00      2.25 o 
  -2   2  13        2.81        2.09      2.06 o 
  -1   2  13       56.38       62.04      5.18 o 
   0   2  13       29.00       30.18      2.70 o 
   1   2  13       24.47       25.00      3.91 o 
   2   2  13      588.95      553.90    135.55 o 
   3   2  13      104.59      107.00      6.88 o 
   4   2  13       31.97       29.77      6.43 o 
   5   2  13       26.69       26.62      3.11 o 
   6   2  13        5.35        3.91      4.32 o 
   7   2  13        6.88        5.85      3.91 o 
   8   2  13        8.78        9.59      4.37 o 
   9   2  13        6.97        8.15      6.15 o 
  -5   3  13        2.28        0.34      2.90 o 
  -4   3  13        1.17        1.65      2.58 o 
  -3   3  13       29.55       29.87      2.93 o 
  -2   3  13        3.14        0.51      2.14 o 
  -1   3  13        6.09        4.77      2.10 o 
   0   3  13       82.31       88.67     10.20 o 
   1   3  13       16.38       17.28      2.24 o 
   2   3  13      105.72      115.30      9.12 o 
   3   3  13      144.04      137.90     12.61 o 
   4   3  13      234.49      236.46     36.56 o 
   5   3  13       15.07        9.85      3.31 o 
   6   3  13      142.22      160.58      7.79 o 
   7   3  13        7.46        8.54      4.00 o 
   8   3  13       14.28       11.38      4.30 o 
   9   3  13        5.50        3.05      5.90 o 
  -4   4  13       27.17       31.12      4.06 o 
  -3   4  13       30.23       31.84      3.28 o 
  -2   4  13        0.14       -0.40      2.27 o 
  -1   4  13       56.82       60.17      5.69 o 
   0   4  13      103.66      100.65      9.80 o 
   1   4  13       11.14       10.92      2.16 o 
   2   4  13       28.93       29.07      2.80 o 
   3   4  13      223.34      231.68     12.07 o 
   4   4  13      314.73      390.65     32.84 o 
   5   4  13        6.58        4.26      2.52 o 
   6   4  13       84.09       84.28      5.18 o 
   7   4  13       21.91       23.97      3.53 o 
   8   4  13       31.18       33.73      4.78 o 
   9   4  13       27.26       29.07      6.72 o 
  -4   5  13       35.58       42.65      6.83 o 
  -3   5  13       12.02       10.54      3.00 o 
  -2   5  13        5.83        7.07      2.64 o 
  -1   5  13        7.58        9.82      2.52 o 
   0   5  13       35.82       36.84      3.04 o 
   1   5  13       25.10       22.71      2.62 o 
   2   5  13       24.40       20.92      2.51 o 
   3   5  13       14.73       11.88      1.97 o 
   4   5  13        7.46        9.03      2.36 o 
   5   5  13        0.57        2.10      2.18 o 
   6   5  13        6.21        8.66      2.47 o 
   7   5  13        6.91        9.12      2.97 o 
   8   5  13       16.76       16.73      4.27 o 
   9   5  13       14.89       13.88      6.24 o 
  -3   6  13        6.60        6.20      5.20 o 
  -2   6  13       13.76        8.78      3.25 o 
  -1   6  13       14.90       11.75      2.82 o 
   0   6  13       85.56       94.40      6.36 o 
   1   6  13        6.09        5.71      2.35 o 
   2   6  13        4.72        3.79      2.19 o 
   3   6  13      159.43      182.78      9.80 o 
   4   6  13       76.72       81.44      8.38 o 
   5   6  13        6.87        9.05      2.73 o 
   6   6  13        1.31       10.67      2.58 o 
   7   6  13       26.76       35.00      3.67 o 
   8   6  13        1.23       -0.12      3.08 o 
   9   6  13        4.99        4.25      6.99 o 
  -2   7  13       47.84       43.78      7.01 o 
  -1   7  13       48.41       50.97      5.75 o 
   0   7  13       16.61       21.16      3.18 o 
   1   7  13        9.53       10.94      2.75 o 
   2   7  13        7.80        6.83      2.62 o 
   3   7  13        7.32        8.27      2.50 o 
   4   7  13       19.49       18.06      2.70 o 
   5   7  13        7.47       11.01      2.80 o 
   6   7  13       30.24       38.46      3.58 o 
   7   7  13        0.97        1.90      2.98 o 
   8   7  13        7.45        6.08      3.00 o 
   0   8  13        2.27        0.26      5.47 o 
   1   8  13        3.13        2.27      2.94 o 
   2   8  13        9.94       10.94      3.01 o 
   3   8  13       14.18       12.67      3.30 o 
   4   8  13       32.55       36.51      3.36 o 
   5   8  13       15.09       15.53      3.02 o 
   6   8  13        1.25        1.98      2.89 o 
   7   8  13        8.45       11.88      3.27 o 
   2   9  13        6.17        7.13      4.94 o 
   3   9  13        6.24        9.66      7.89 o 
   4   9  13       25.51       35.91      7.96 o 
   5   9  13       15.85        9.03      6.92 o 
   6   9  13        4.43        2.73      7.11 o 
  -2  -6  14        1.75       -1.31      4.11 o 
  -1  -6  14       13.35       11.94      4.97 o 
  -4  -5  14        0.78        0.08      3.54 o 
  -3  -5  14       34.30       33.32      3.97 o 
  -2  -5  14       26.26       29.81      3.67 o 
  -1  -5  14       11.60        7.56      3.78 o 
   0  -5  14       34.75       38.87      4.62 o 
   1  -5  14       17.83       20.50      5.15 o 
   2  -5  14        3.85        1.53      4.26 o 
  -5  -4  14        0.69       -0.97      3.78 o 
  -4  -4  14        1.85       -1.48      3.03 o 
  -3  -4  14       32.59       30.15      3.17 o 
  -2  -4  14        5.99        6.05      2.59 o 
  -1  -4  14       23.45       21.37      2.77 o 
   0  -4  14        4.02        3.02      2.81 o 
   1  -4  14        0.51        0.76      2.86 o 
   2  -4  14        4.62        7.44      3.60 o 
   3  -4  14        1.53        3.59      3.95 o 
   4  -4  14        5.40        6.94      4.40 o 
  -5  -3  14       32.15       32.93      5.54 o 
  -4  -3  14       35.16       42.92      7.07 o 
  -3  -3  14        3.57        0.46      2.61 o 
  -2  -3  14       20.08       20.52      2.66 o 
  -1  -3  14       98.57       95.52      4.17 o 
   0  -3  14        0.67       -0.44      2.17 o 
   1  -3  14        6.03        4.00      2.70 o 
   2  -3  14        3.48        1.32      2.55 o 
   3  -3  14        9.06       11.87      3.06 o 
   4  -3  14       14.33       14.98      4.05 o 
   5  -3  14       27.49       26.75      4.72 o 
  -6  -2  14        1.93        3.58      7.87 o 
  -5  -2  14       24.17       27.46      5.56 o 
  -4  -2  14        6.80        6.16      4.27 o 
  -3  -2  14       17.82       20.37      3.24 o 
  -2  -2  14       91.16       89.38      5.09 o 
  -1  -2  14      135.11      131.44      6.48 o 
   0  -2  14        7.14        8.23      2.17 o 
   1  -2  14       33.81       37.77      2.68 o 
   2  -2  14       31.01       34.47      3.00 o 
   3  -2  14        4.23        6.79      2.56 o 
   4  -2  14        2.14        2.44      2.72 o 
   5  -2  14       24.43       28.10      5.85 o 
   6  -2  14       43.77       35.79      6.52 o 
  -6  -1  14       11.79        5.71      4.94 o 
  -5  -1  14       12.95       15.19      5.45 o 
  -4  -1  14       22.52       19.93      7.12 o 
  -3  -1  14       86.82       84.21     20.02 o 
  -2  -1  14      151.50      148.37     18.19 o 
  -1  -1  14      101.70       98.23      5.51 o 
   0  -1  14        2.85        2.83      2.05 o 
   1  -1  14       66.29       69.32      4.33 o 
   2  -1  14       44.55       43.53      2.63 o 
   3  -1  14       65.80       67.02      7.30 o 
   4  -1  14        9.46       11.79      2.63 o 
   5  -1  14       20.26       18.96      3.11 o 
   6  -1  14       23.72       22.49      5.70 o 
   7  -1  14        1.30        0.68      5.64 o 
  -5   0  14       34.32       37.27      7.42 o 
  -4   0  14        4.57        2.69      2.75 o 
  -3   0  14        0.68        1.29      3.39 o 
  -2   0  14        7.21        6.63      3.28 o 
  -1   0  14        3.11        4.53      2.49 o 
   0   0  14        1.75        0.57      2.29 o 
   1   0  14       19.56       23.39      2.32 o 
   2   0  14      247.13      228.71     11.13 o 
   3   0  14        0.47       -0.73      1.89 o 
   4   0  14       43.97       44.93      3.59 o 
   5   0  14       30.28       30.65      3.18 o 
   6   0  14       11.80        5.87      3.73 o 
   7   0  14        1.77        2.67      5.46 o 
  -5   1  14       16.40       16.21      3.23 o 
  -4   1  14        0.45        0.29      2.59 o 
  -3   1  14        6.82        3.78      2.43 o 
  -2   1  14       33.78       41.49      3.23 o 
  -1   1  14       59.22       65.12     10.40 o 
   0   1  14       22.21       27.88      6.34 o 
   1   1  14       48.72       45.80      3.02 o 
   2   1  14       93.72       93.43      8.30 o 
   3   1  14       43.17       39.35      5.30 o 
   4   1  14       83.76       79.58      3.93 o 
   5   1  14        5.80        8.43      2.67 o 
   6   1  14       25.80       31.37      4.43 o 
   7   1  14        0.65        5.22      4.15 o 
   8   1  14        0.70       -0.30      5.86 o 
  -5   2  14        3.51        5.55      3.11 o 
  -4   2  14        4.34        3.26      2.71 o 
  -3   2  14        3.06        3.51      2.49 o 
  -2   2  14       35.02       39.70      5.65 o 
  -1   2  14       39.26       40.89      4.67 o 
   0   2  14      242.18      252.91     28.62 o 
   1   2  14      106.40      113.51     29.60 o 
   2   2  14       72.69       56.18     14.26 o 
   3   2  14      161.85      148.18     24.40 o 
   4   2  14      126.93      115.44      8.81 o 
   5   2  14       16.14       15.63      3.16 o 
   6   2  14       19.75       26.42      4.28 o 
   7   2  14       34.40       40.12      4.92 o 
   8   2  14        0.76       -1.82      5.65 o 
  -4   3  14        1.36        2.85      2.82 o 
  -3   3  14        8.17        7.19      2.75 o 
  -2   3  14        3.77        3.06      2.39 o 
  -1   3  14       73.73       80.50     10.04 o 
   0   3  14        0.54        0.05      2.16 o 
   1   3  14       38.89       45.35      3.15 o 
   2   3  14      151.02      146.30     10.87 o 
   3   3  14        1.94        0.89      2.40 o 
   4   3  14       15.57       23.53      4.86 o 
   5   3  14       12.08        9.35      4.18 o 
   6   3  14       62.41       55.15      4.10 o 
   7   3  14       10.97       11.75      4.30 o 
   8   3  14        5.75        0.14      5.58 o 
  -4   4  14        6.12       10.03      3.32 o 
  -3   4  14       15.54       12.48      3.10 o 
  -2   4  14        2.08        3.99      2.53 o 
  -1   4  14       10.68       13.84      2.72 o 
   0   4  14       49.02       58.96      5.54 o 
   1   4  14       78.41       81.67      6.64 o 
   2   4  14      137.27      148.29     17.41 o 
   3   4  14       14.49       11.08      2.45 o 
   4   4  14        0.76       -0.11      2.09 o 
   5   4  14        8.56       10.59      3.91 o 
   6   4  14       14.86       12.64      4.10 o 
   7   4  14        9.70        8.45      4.04 o 
   8   4  14        3.33        4.64      5.99 o 
  -3   5  14       31.24       34.16      4.93 o 
  -2   5  14       25.73       30.29      3.75 o 
  -1   5  14       22.28       27.73      3.74 o 
   0   5  14       33.89       39.05      4.40 o 
   1   5  14        5.28        6.18      2.45 o 
   2   5  14       17.68       21.64      3.22 o 
   3   5  14       13.40       13.87      2.58 o 
   4   5  14        9.47        9.53      2.68 o 
   5   5  14        1.07        1.79      2.65 o 
   6   5  14       13.19       14.45      4.52 o 
   7   5  14        5.28        2.47      4.15 o 
   8   5  14        1.84        2.20      4.24 o 
  -2   6  14       49.29       50.09      4.27 o 
  -1   6  14       23.23       26.67      3.43 o 
   0   6  14       11.98        8.33      2.79 o 
   1   6  14       28.62       38.54      4.82 o 
   2   6  14       17.46       19.73      2.89 o 
   3   6  14       56.00       57.13      7.11 o 
   4   6  14       15.06       16.43      4.08 o 
   5   6  14       14.86       18.69      2.98 o 
   6   6  14        0.76        0.52      2.92 o 
   7   6  14        5.00        9.11      3.32 o 
   8   6  14        0.77        4.03      4.55 o 
  -1   7  14        1.20        3.01      5.34 o 
   0   7  14        1.96        1.48      2.96 o 
   1   7  14        0.73        0.18      2.78 o 
   2   7  14       30.56       36.74      4.22 o 
   3   7  14        9.70       10.86      2.78 o 
   4   7  14       10.23       12.86      2.91 o 
   5   7  14        5.15        1.06      2.74 o 
   6   7  14        4.43        7.73      3.20 o 
   7   7  14        4.49       11.48      3.40 o 
   1   8  14        0.65       -0.25      4.70 o 
   2   8  14        0.86        0.13      2.92 o 
   3   8  14        5.12        2.14      3.28 o 
   4   8  14        3.08       -0.46      2.72 o 
   5   8  14        1.96        4.70      3.00 o 
   6   8  14        0.76        0.57      3.02 o 
  -2  -5  15       20.09       22.08      4.45 o 
  -1  -5  15       47.98       59.57      5.51 o 
   0  -5  15       10.44       10.87      4.20 o 
   1  -5  15        9.62        3.63      5.43 o 
  -4  -4  15        1.41        0.24      3.67 o 
  -3  -4  15        9.87        9.81      3.46 o 
  -2  -4  15       23.38       17.84      2.98 o 
  -1  -4  15       21.02       16.37      2.93 o 
   0  -4  15       21.53       24.33      3.90 o 
   1  -4  15        0.99        1.88      3.39 o 
   2  -4  15       18.09       17.70      4.16 o 
   3  -4  15       36.21       53.83     17.34 o 
  -4  -3  15       10.07        7.60      3.69 o 
  -3  -3  15       35.31       32.82      4.54 o 
  -2  -3  15       33.10       33.09      3.15 o 
  -1  -3  15       12.15       10.82      2.86 o 
   0  -3  15        9.89        8.35      2.54 o 
   1  -3  15       80.22       85.08      4.32 o 
   2  -3  15       38.40       39.39      6.79 o 
   3  -3  15        3.99        0.82      3.66 o 
   4  -3  15       20.42       31.69      8.46 o 
  -5  -2  15       20.41       22.20     11.41 o 
  -4  -2  15       26.56       36.83     12.29 o 
  -3  -2  15       30.56       27.96      3.67 o 
  -2  -2  15      109.25      105.53     10.88 o 
  -1  -2  15        9.34       10.41      2.52 o 
   0  -2  15       23.25       20.17      2.66 o 
   1  -2  15       26.10       25.26      3.33 o 
   2  -2  15        5.60        4.09      2.65 o 
   3  -2  15        9.62        8.67      2.92 o 
   4  -2  15       17.46       18.80      4.02 o 
   5  -2  15       14.95       10.08      4.15 o 
  -5  -1  15       43.74       52.20     18.88 o 
  -4  -1  15       23.86       33.28     11.58 o 
  -3  -1  15       10.83        9.78      4.17 o 
  -2  -1  15        9.94        6.82      3.75 o 
  -1  -1  15       17.43       18.25      3.05 o 
   0  -1  15        9.36        7.09      2.65 o 
   1  -1  15       36.44       38.57      3.23 o 
   2  -1  15       22.93       28.35      2.67 o 
   3  -1  15       10.67       10.81      2.67 o 
   4  -1  15       26.74       27.68      3.79 o 
   5  -1  15        5.45        9.68      3.18 o 
   6  -1  15       18.49       15.73      5.72 o 
  -5   0  15        9.58        6.82      4.79 o 
  -4   0  15       20.03       24.16      4.68 o 
  -3   0  15       11.23        6.98      7.60 o 
  -2   0  15       20.82       14.52      3.99 o 
  -1   0  15       10.60        8.62      3.52 o 
   0   0  15       92.65       84.24      9.17 o 
   1   0  15       89.93       99.37      7.38 o 
   2   0  15       28.62       39.46      4.33 o 
   3   0  15       63.16       58.62      5.38 o 
   4   0  15       33.35       33.30      3.24 o 
   5   0  15        7.07        7.97      3.03 o 
   6   0  15        0.78       -0.89      5.29 o 
   7   0  15        9.92        2.89      6.03 o 
  -4   1  15        0.98        0.24      2.93 o 
  -3   1  15       76.07       84.98     12.94 o 
  -2   1  15       29.42       33.74      9.17 o 
  -1   1  15       32.11       31.58      6.16 o 
   0   1  15       99.90      110.58     25.53 o 
   1   1  15        1.89        1.37      2.43 o 
   2   1  15       86.53       81.48      5.89 o 
   3   1  15       21.42       29.19      9.90 o 
   4   1  15       42.67       45.32      5.75 o 
   5   1  15       68.64       70.27      3.97 o 
   6   1  15       38.72       41.22      4.96 o 
   7   1  15        5.53        1.74      5.76 o 
  -4   2  15       20.28       23.20      3.48 o 
  -3   2  15       41.74       41.65      5.90 o 
  -2   2  15        5.95        6.17      2.67 o 
  -1   2  15       21.34       19.87      3.79 o 
   0   2  15       27.28       31.54      5.42 o 
   1   2  15       97.95      100.25     28.45 o 
   2   2  15       56.21       46.07     13.40 o 
   3   2  15       43.83       47.72      3.50 o 
   4   2  15       40.64       48.22      6.17 o 
   5   2  15        7.87        8.38      3.81 o 
   6   2  15       16.58       19.09      4.37 o 
   7   2  15       16.94       12.29      4.63 o 
  -4   3  15       32.93       38.74      4.22 o 
  -3   3  15        3.69        3.63      2.92 o 
  -2   3  15       10.72       10.79      2.87 o 
  -1   3  15       10.14       10.29      2.74 o 
   0   3  15       71.02       86.29     13.71 o 
   1   3  15       18.91       17.04      3.51 o 
   2   3  15       49.10       50.83     10.39 o 
   3   3  15        0.12        0.05      3.15 o 
   4   3  15       14.96       18.77      3.16 o 
   5   3  15        4.95        5.75      3.80 o 
   6   3  15       11.27        7.21      4.15 o 
   7   3  15        3.97        3.68      5.68 o 
   8   3  15        7.11        6.61      6.20 o 
  -3   4  15       18.22       18.31      3.32 o 
  -2   4  15       19.47       21.92      3.28 o 
  -1   4  15       23.57       28.03      3.30 o 
   0   4  15       34.98       35.06      3.88 o 
   1   4  15       37.84       46.10      6.54 o 
   2   4  15       41.88       54.62      8.07 o 
   3   4  15       16.00       20.33      7.92 o 
   4   4  15      110.63      122.16     21.46 o 
   5   4  15       29.53       31.92      4.64 o 
   6   4  15       13.26       20.41      4.47 o 
   7   4  15       19.95       29.89      4.91 o 
   8   4  15        1.77        5.22      6.16 o 
  -2   5  15       16.52       14.36      3.27 o 
  -1   5  15        5.02        2.67      2.93 o 
   0   5  15        7.68        6.26      2.83 o 
   1   5  15       68.90       82.75      8.04 o 
   2   5  15        8.65       13.93      2.88 o 
   3   5  15        4.39        4.51      2.61 o 
   4   5  15       32.24       43.23      8.82 o 
   5   5  15        0.00        0.70      5.84 o 
   6   5  15       25.38       28.38      4.92 o 
   7   5  15       37.28       50.12      5.50 o 
   8   5  15       15.97       15.74      4.96 o 
  -1   6  15       16.35       20.24      6.16 o 
   0   6  15        0.71        1.82      2.93 o 
   1   6  15       38.86       42.83      3.80 o 
   2   6  15       16.24       25.82      4.60 o 
   3   6  15       12.79       16.02      3.03 o 
   4   6  15       13.19       28.94      4.42 o 
   5   6  15       22.53       27.99      3.47 o 
   6   6  15        0.32        0.51      3.73 o 
   7   6  15        9.83       12.89      6.86 o 
   0   7  15       10.76       11.92      4.94 o 
   1   7  15        4.89        2.62      3.18 o 
   2   7  15       18.07       20.87      3.41 o 
   3   7  15        4.25        3.23      2.97 o 
   4   7  15       17.66       15.15      3.77 o 
   5   7  15       38.07       62.12      8.24 o 
   6   7  15       10.69       13.17      3.57 o 
   3   8  15        7.84        5.21      7.97 o 
   4   8  15        2.01        5.19      3.74 o 
   5   8  15       18.08       24.72      3.68 o 
  -2  -4  16       47.62       38.14      6.34 o 
  -1  -4  16       18.12       17.72      4.12 o 
   0  -4  16       14.50        9.96      3.90 o 
   1  -4  16        4.23        5.49      3.84 o 
  -3  -3  16       20.58       18.55      3.86 o 
  -2  -3  16       34.65       37.66      3.89 o 
  -1  -3  16       12.33       13.43      2.93 o 
   0  -3  16       23.27       19.62      2.92 o 
   1  -3  16       10.94       10.18      3.47 o 
   2  -3  16       27.62       28.16      5.26 o 
   3  -3  16       39.91       34.06      5.84 o 
  -4  -2  16       54.02       93.79     10.60 o 
  -3  -2  16       31.11       30.86      5.01 o 
  -2  -2  16        8.75        7.57      3.25 o 
  -1  -2  16       12.00       13.01      3.22 o 
   0  -2  16        5.67        6.48      2.62 o 
   1  -2  16       10.01       11.60      2.72 o 
   2  -2  16       75.69       80.33      4.38 o 
   3  -2  16        3.61        1.89      3.48 o 
   4  -2  16       18.78       10.22      4.10 o 
  -4  -1  16       18.36       31.68      5.55 o 
  -3  -1  16       13.62       15.84      7.05 o 
  -2  -1  16       10.58       12.36      4.23 o 
  -1  -1  16        1.35        0.28      3.03 o 
   0  -1  16        0.06       -0.05      2.69 o 
   1  -1  16       12.56       14.03      2.96 o 
   2  -1  16       68.41       72.11      6.99 o 
   3  -1  16       29.96       37.83      5.27 o 
   4  -1  16       38.30       43.25      3.82 o 
   5  -1  16       43.66       52.48      9.08 o 
  -4   0  16       12.93        3.59      4.62 o 
  -3   0  16       26.34       29.59      5.88 o 
  -2   0  16        6.19       13.08      4.18 o 
  -1   0  16        0.05       -0.57      3.57 o 
   0   0  16        6.13        9.94      2.96 o 
   1   0  16       17.58       24.90      3.18 o 
   2   0  16       38.02       39.20      3.72 o 
   3   0  16       55.82       57.97      3.30 o 
   4   0  16       40.12       44.79      3.77 o 
   5   0  16        5.71        7.00      3.23 o 
   6   0  16       12.81        6.72      5.99 o 
  -4   1  16        4.51        8.03      4.49 o 
  -3   1  16       10.45       14.09      4.30 o 
  -2   1  16       11.37       18.31     10.78 o 
  -1   1  16       13.78       18.30      9.77 o 
   0   1  16       19.26       27.98      9.28 o 
   1   1  16       16.44       16.82      4.08 o 
   2   1  16       13.00       14.00      3.04 o 
   3   1  16       17.15       17.31      3.04 o 
   4   1  16        4.02        4.78      2.90 o 
   5   1  16        9.09       11.49      3.29 o 
   6   1  16       35.48       28.68      6.65 o 
  -3   2  16       27.00       29.20      8.93 o 
  -2   2  16       74.64       82.68     24.39 o 
  -1   2  16       76.82       79.53     19.11 o 
   0   2  16       33.60       26.34      6.90 o 
   1   2  16       12.61       14.59      3.78 o 
   2   2  16        5.12        6.89      3.59 o 
   3   2  16        6.30        6.18      2.96 o 
   4   2  16        2.08        0.25      2.92 o 
   5   2  16       14.56       16.70      4.42 o 
   6   2  16        0.86        3.13      5.82 o 
   7   2  16        7.25       13.05      6.40 o 
  -3   3  16       43.86       52.94      9.03 o 
  -2   3  16        3.89        0.29      2.88 o 
  -1   3  16       27.39       33.86      3.56 o 
   0   3  16       56.45       51.13     14.67 o 
   1   3  16       15.42        6.15      6.95 o 
   2   3  16        5.79        5.08      3.63 o 
   3   3  16        3.33        3.06      3.69 o 
   4   3  16       11.49       15.30      3.32 o 
   5   3  16       11.08        8.13      4.27 o 
   6   3  16        8.37       12.70      4.48 o 
   7   3  16       21.04       24.76      6.69 o 
  -2   4  16       20.65       20.42      3.53 o 
  -1   4  16       33.78       34.77      3.70 o 
   0   4  16       44.22       57.70      7.39 o 
   1   4  16        4.41        4.06      2.91 o 
   2   4  16        2.29        2.63      3.69 o 
   3   4  16       13.03       19.20      4.92 o 
   4   4  16        4.72        4.48      4.63 o 
   5   4  16        8.53       10.30      6.23 o 
   6   4  16        1.09       -0.07      4.46 o 
   7   4  16       53.06       71.92     15.21 o 
  -1   5  16       44.13       59.12      7.73 o 
   0   5  16        6.34       11.46      3.29 o 
   1   5  16        8.57        6.84      3.14 o 
   2   5  16       14.08       20.95      4.15 o 
   3   5  16       10.38       15.06      3.23 o 
   4   5  16        7.52        6.63      6.21 o 
   5   5  16       38.44       45.13      7.77 o 
   6   5  16        1.79        9.67      6.73 o 
   7   5  16       11.91        8.22      4.84 o 
   0   6  16       12.21       13.47      3.61 o 
   1   6  16       38.71       46.42      7.39 o 
   2   6  16        0.83       -2.05      3.07 o 
   3   6  16        7.82        9.65      3.31 o 
   4   6  16        1.23       -3.56      3.56 o 
   5   6  16        1.66        0.08      6.55 o 
   6   6  16        0.36       -0.20      6.58 o 
   2   7  16        7.71       15.03      7.18 o 
   3   7  16       22.63       42.38      4.52 o 
   4   7  16       55.81       85.43     23.57 o 
   5   7  16       12.52        9.11      3.93 o 
   0  -3  17        3.08        4.67      3.60 o 
   1  -3  17       10.11       11.58      4.81 o 
  -2  -2  17        1.28        1.81      3.57 o 
  -1  -2  17        1.76        1.29      3.21 o 
   0  -2  17       40.38       38.50      3.95 o 
   1  -2  17       19.10       22.60      3.54 o 
   2  -2  17       26.15       25.64      4.22 o 
   3  -2  17       28.28       25.05      4.51 o 
  -2  -1  17        1.73        0.38      4.33 o 
  -1  -1  17        1.61       -0.43      3.82 o 
   0  -1  17       42.57       48.09      7.48 o 
   1  -1  17       18.67       22.72      3.43 o 
   2  -1  17       26.34       23.15      3.48 o 
   3  -1  17       22.13       29.11      3.76 o 
   4  -1  17        9.53        7.87      4.20 o 
  -3   0  17        3.11        5.13      6.81 o 
  -2   0  17       41.84       49.84     22.40 o 
  -1   0  17       37.87       37.41      9.58 o 
   0   0  17        9.43        3.85      3.92 o 
   1   0  17        7.04        8.20      3.15 o 
   2   0  17       10.68       13.00      3.28 o 
   3   0  17       25.20       21.41      3.43 o 
   4   0  17       26.77       28.94      4.36 o 
   5   0  17        0.99       -0.87      4.13 o 
  -2   1  17       21.40       20.18     14.21 o 
  -1   1  17       18.73       24.26      7.89 o 
   0   1  17        6.20        6.64      3.91 o 
   1   1  17        0.05        1.39      3.76 o 
   2   1  17        7.43        8.08      3.17 o 
   3   1  17       11.55       13.09      3.32 o 
   4   1  17        1.70        3.93      3.28 o 
   5   1  17        9.29        8.05      5.69 o 
  -2   2  17       25.16       20.38      5.66 o 
  -1   2  17       29.35       28.81     13.95 o 
   0   2  17       10.72        8.62      6.05 o 
   1   2  17        7.94        8.68      4.09 o 
   2   2  17        1.80        2.05      3.82 o 
   3   2  17       14.14       23.71      7.23 o 
   4   2  17       37.43       42.62      5.80 o 
   5   2  17        0.61       -1.67      4.29 o 
   6   2  17        0.78        0.35      5.98 o 
  -2   3  17       30.50       34.16      9.43 o 
  -1   3  17       19.97       24.54      4.64 o 
   0   3  17       27.62       23.15      9.99 o 
   1   3  17       11.99       14.22      7.06 o 
   2   3  17       12.53       16.14      4.38 o 
   3   3  17        3.17        1.32      3.99 o 
   4   3  17       22.87       34.67     10.69 o 
   5   3  17        8.23        8.80      4.56 o 
   6   3  17       11.51        8.01      4.83 o 
  -1   4  17       10.33       13.43      3.65 o 
   0   4  17       28.77       38.44     17.55 o 
   1   4  17        1.80        6.14      4.26 o 
   2   4  17       40.60       54.13     22.90 o 
   3   4  17       21.43       33.60      8.36 o 
   4   4  17       36.98       61.94     16.11 o 
   5   4  17       14.33       24.98      7.12 o 
   6   4  17        1.22        3.57      4.78 o 
   0   5  17        1.01        2.38      3.55 o 
   1   5  17        8.97       10.31      3.63 o 
   2   5  17        0.63        1.10      4.44 o 
   3   5  17        8.81       13.02      8.64 o 
   4   5  17       12.69       12.15      6.84 o 
   5   5  17        0.16       -4.02      6.81 o 
   2   6  17        0.74        6.30      3.64 o 
   3   6  17       13.07       21.78      6.47 o 
   4   6  17        1.39        5.40      7.04 o 
   0  -1  18        6.63        7.59      3.52 o 
   1  -1  18        2.79        1.19      3.37 o 
   2  -1  18        7.75        6.26      3.98 o 
  -1   0  18        7.42       11.82      4.54 o 
   0   0  18        8.71        7.09      4.28 o 
   1   0  18        4.87        4.93      4.21 o 
   2   0  18        3.51        2.57      3.41 o 
   3   0  18        0.22        2.52      3.94 o 
  -1   1  18        2.64       -0.08      4.37 o 
   0   1  18        5.48        4.65      4.34 o 
   1   1  18       20.74       27.74     11.93 o 
   2   1  18        4.08        6.94      4.27 o 
   3   1  18        4.69        3.90      3.55 o 
   4   1  18        8.38       12.40      5.16 o 
  -1   2  18        7.56        3.16      6.43 o 
   0   2  18        3.16        3.14      4.37 o 
   1   2  18        4.60        6.93      4.40 o 
   2   2  18        4.98        3.14      5.28 o 
   3   2  18       12.86       14.68      6.87 o 
   4   2  18       16.55       21.52      3.90 o 
   0   3  18        0.24        0.23      4.44 o 
   1   3  18        4.39        2.72      4.40 o 
   2   3  18       14.14       23.39      9.35 o 
   3   3  18       13.29       26.31      9.78 o 
   4   3  18        5.50        9.31      4.82 o 
   1   4  18        7.38        7.33      4.83 o 
   2   4  18       17.80       24.04      8.90 o 
   3   4  18        4.86        3.94      4.74 o 
   4   4  18        1.46        2.90      6.81 o 
                                                 
